# Supplementary material for: Genetic variation in early fitness traits across European populations of silver birch (Betula pendula)
Source: AoB Plants. 2020 May 25;12(3):plaa019. doi: 10.1093/aobpla/plaa019 (PMC7320878; doi:10.1093/aobpla/plaa019)
Supplement: plaa019_suppl_Supplementary_Material [file plaa019_suppl_supplementary_material.xlsx]

## Sheet: Emergence&Survival
Garden	Block	Column	Row	Population	Family	SeedWeight (g-3)	EmergenceRate	SeedlingSurvivalRate
Germany	1	A	1	LT2	35	2.22254	0	NA
Germany	1	A	2	LT2	27	2.12674	0	NA
Germany	1	A	3	ES2	23	1.53978	0	NA
Germany	1	A	4	LT2	29	1.44832	0	NA
Germany	1	A	5	DE1	12	1.3494	0	NA
Germany	1	A	6	DE1.17	NA	0.535714	0	NA
Germany	1	A	7	IT2	NA	1.1	0	NA
Germany	1	A	8	ES2	13	1.32844	0	NA
Germany	1	A	9	DE1	4	1.12143	0	NA
Germany	1	A	10	ES2	5	1.08197	0	NA
Germany	1	A	11	DE1	19	2.20779	0	NA
Germany	1	A	12	IT1	NA	1.4	0	NA
Germany	1	A	13	FR2	NA	1.60494	0.152439	0
Germany	1	A	14	LT2	3	1.08855	0.37437	50
Germany	1	A	15	ES2	24	1.22696	0	NA
Germany	1	A	16	ES1	NA	1.52174	0	NA
Germany	1	A	17	GB1	NA	0.840336	0	NA
Germany	1	B	1	DE1	1	1.94937	0	NA
Germany	1	B	2	ES2	7	0.833553	0	NA
Germany	1	B	3	DE1	20	1.53372	0	NA
Germany	1	B	4	LT2	32	1.57273	9.82772	24.0385
Germany	1	B	5	ES1	NA	1.52174	0.0679348	20
Germany	1	B	6	LT2	28	2.01928	0.564191	16.6667
Germany	1	B	7	GB1	NA	0.840336	0.0762195	0
Germany	1	B	8	DE1.17	NA	0.535714	0	NA
Germany	1	B	9	IT1	NA	1.4	0.116667	50
Germany	1	B	10	LT2	1	1.10225	2.80736	16.6667
Germany	1	B	11	ES2	12	1.94245	0	NA
Germany	1	B	12	CH1	NA	1.125	0	NA
Germany	1	B	13	DE1	17	1.825	1.37659	41.6667
Germany	1	B	14	ES2	11	1.25812	0	NA
Germany	1	B	15	ES2.17	NA	0.916667	0	NA
Germany	1	B	16	ES2	14	1.45505	0.35273	0
Germany	1	B	17	LT2	25	0.979167	0	NA
Germany	1	C	1	ES2.17	NA	0.916667	0	NA
Germany	1	C	2	DE1	24	1.5192	0.227189	50
Germany	1	C	3	LT2	21	0.658015	0.0925746	0
Germany	1	C	4	ES2	18	1.41642	0.249005	66.6667
Germany	1	C	5	ES2	9	1.46875	0.051553	0
Germany	1	C	6	FR1	NA	1.23457	0	NA
Germany	1	C	7	ES2	19	0.654088	0	NA
Germany	1	C	8	LT2	36	0.747514	0.488627	0
Germany	1	C	9	LT2	26	2.13387	8.96581	29.4737
Germany	1	C	10	DE1	26	1.61456	0.644725	25
Germany	1	C	11	LT1	NA	1.13043	1.36197	15.3846
Germany	1	C	12	LT2	34	1.5	0.573322	50
Germany	1	C	13	CH1	NA	1.125	0	NA
Germany	1	C	14	FR2	NA	1.60494	0.203252	50
Germany	1	C	15	DE1	18	2.25952	0	NA
Germany	1	C	16	LT1	NA	1.13043	3.24777	35.4839
Germany	1	C	17	ES2	15	0.736022	0	NA
Germany	1	D	1	ES2	M20	0.869524	0	NA
Germany	1	D	2	FR1	NA	1.23457	0	NA
Germany	1	D	3	ES2.17	NA	0.916667	0	NA
Germany	1	D	4	DE1	15	1.91059	2.29384	10
Germany	1	D	5	IT2	NA	1.1	0.315412	0
Germany	1	D	6	CH1	NA	1.125	0	NA
Germany	1	D	7	LT2	19	2.9675	5.6577	18.3333
Germany	1	D	8	FR2	NA	1.60494	0.965447	26.3158
Germany	1	D	9	ES2	10	1.97473	0	NA
Germany	1	D	10	LT2	30	3.48	6.49982	31.8841
Germany	1	D	11	LT2	8	1.61038	1.89096	25
Germany	1	D	12	DE1	21	1.77952	0.200753	33.3333
Germany	1	D	13	LT2	17	0.842593	0	NA
Germany	1	D	14	ES2	22	1.39714	0.3782	40
Germany	1	D	15	LT1	NA	1.13043	7.12415	22.0588
Germany	1	D	16	DE1	25	1.46869	2.23892	30
Germany	1	D	17	ES2	M7	1.02468	0	NA
Germany	1	E	1	FR1	NA	1.23457	0	NA
Germany	1	E	2	ES1	NA	1.52174	0.0543478	25
Germany	1	E	3	IT1	NA	1.4	0.35	50
Germany	1	E	4	DE1.17	NA	0.535714	0.0138427	NA
Germany	1	E	5	LT2	33	1.24375	10.5122	36.9369
Germany	1	E	6	ES2	M1	1.20746	0.10637	20
Germany	1	E	7	DE1	23	1.79677	3.97135	37.1429
Germany	1	E	8	DE1	2	1.68019	0.665966	33.3333
Germany	1	E	9	LT2	24	1.7618	1.41761	40
Germany	1	E	10	ES2	3	0.977778	0.0130962	99.99
Germany	1	E	11	IT2	NA	1.1	0.315412	50
Germany	1	E	12	ES2	4	2.00755	0	NA
Germany	1	E	13	ES2	6	0.938	0	NA
Germany	1	E	14	GB1	NA	0.840336	0.609756	37.5
Germany	1	E	15	LT2	31	0.717797	0	NA
Germany	1	E	16	LT2	6	1.09048	0.453968	50
Germany	1	E	17	DE1	22	1.3686	1.22909	36.3636
Germany	2	A	18	DE1	15	1.91059	3.67014	25
Germany	2	A	19	GB1	NA	0.840336	0.228658	33.3333
Germany	2	A	20	LT2	30	3.48	2.92021	16.129
Germany	2	A	21	FR2	NA	1.60494	0.558943	27.2727
Germany	2	A	22	IT1	NA	1.4	0	NA
Germany	2	A	23	ES2.17	NA	0.916667	0	NA
Germany	2	A	24	IT2	NA	1.1	0.0394265	0
Germany	2	A	25	ES2	22	1.39714	0.15128	50
Germany	2	A	26	LT2	17	0.842593	1.33329	21.4286
Germany	2	A	27	DE1	18	2.25952	9.58333	30
Germany	2	A	28	LT2	6	1.09048	0.907937	0
Germany	2	A	29	LT2	33	1.24375	7.38697	39.7436
Germany	2	A	30	ES2	15	0.736022	0	NA
Germany	2	A	31	FR1	NA	1.23457	0	NA
Germany	2	A	32	DE1	20	1.53372	2.23788	50
Germany	2	A	33	ES2	4	2.00755	0	NA
Germany	2	A	34	ES2	7	0.833553	0	NA
Germany	2	B	18	ES2	13	1.32844	0.079727	0
Germany	2	B	19	LT2	31	0.717797	0.373909	0
Germany	2	B	20	DE1	22	1.3686	0	NA
Germany	2	B	21	ES2	9	1.46875	0	NA
Germany	2	B	22	DE1	26	1.61456	0	NA
Germany	2	B	23	FR1	NA	1.23457	0	NA
Germany	2	B	24	DE1	21	1.77952	0	NA
Germany	2	B	25	ES2	6	0.938	0	NA
Germany	2	B	26	LT2	3	1.08855	1.31029	21.4286
Germany	2	B	27	IT2	NA	1.1	0.275986	14.2857
Germany	2	B	28	ES2.17	NA	0.916667	0.0833333	0
Germany	2	B	29	ES2	M7	1.02468	0	NA
Germany	2	B	30	DE1.17	NA	0.535714	0	NA
Germany	2	B	31	LT2	35	2.22254	7.80841	30.4878
Germany	2	B	32	LT1	NA	1.13043	9.11472	18.3908
Germany	2	B	33	LT1	NA	1.13043	9.21949	19.3182
Germany	2	B	34	LT2	24	1.7618	2.74071	13.7931
Germany	2	C	18	ES1	NA	1.52174	0.013587	0
Germany	2	C	19	ES2	10	1.97473	0	NA
Germany	2	C	20	ES2	23	1.53978	0	NA
Germany	2	C	21	LT2	1	1.10225	0.561473	16.6667
Germany	2	C	22	ES2	M1	1.20746	0	NA
Germany	2	C	23	DE1	2	1.68019	0	NA
Germany	2	C	24	LT2	25	0.979167	0.167125	0
Germany	2	C	25	CH1	NA	1.125	0	NA
Germany	2	C	26	FR1	NA	1.23457	0	NA
Germany	2	C	27	ES2	11	1.25812	0.040372	0
Germany	2	C	28	DE1	19	2.20779	2.93867	40
Germany	2	C	29	DE1.17	NA	0.535714	0	NA
Germany	2	C	30	LT1	NA	1.13043	4.29544	31.7073
Germany	2	C	31	IT2	NA	1.1	0.709677	22.2222
Germany	2	C	32	LT2	29	1.44832	2.45577	30.7692
Germany	2	C	33	LT2	27	2.12674	0.377825	50
Germany	2	C	34	DE1	25	1.46869	2.91059	34.6154
Germany	2	D	18	LT2	26	2.13387	14.0622	28.8591
Germany	2	D	19	ES1	NA	1.52174	0	NA
Germany	2	D	20	CH1	NA	1.125	0	NA
Germany	2	D	21	DE1	23	1.79677	4.42522	30.7692
Germany	2	D	22	FR2	NA	1.60494	1.01626	30
Germany	2	D	23	LT2	32	1.57273	11.9067	29.3651
Germany	2	D	24	DE1.17	NA	0.535714	0.0207641	NA
Germany	2	D	25	DE1	12	1.3494	2.62987	20
Germany	2	D	26	ES2	12	1.94245	0.227491	11.1111
Germany	2	D	27	ES2	3	0.977778	0.0130962	0
Germany	2	D	28	ES2	19	0.654088	0	NA
Germany	2	D	29	LT2	34	1.5	5.63767	37.2881
Germany	2	D	30	LT2	28	2.01928	2.82096	20
Germany	2	D	31	IT1	NA	1.4	1.05	33.3333
Germany	2	D	32	GB1	NA	0.840336	0.304878	0
Germany	2	D	33	DE1	1	1.94937	6.25393	32.1429
Germany	2	D	34	ES2	24	1.22696	0.842296	33.3333
Germany	2	E	18	ES2.17	NA	0.916667	0.0138889	99.99
Germany	2	E	19	LT2	36	0.747514	5.17945	28.3019
Germany	2	E	20	IT1	NA	1.4	0.7	41.6667
Germany	2	E	21	GB1	NA	0.840336	0.152439	50
Germany	2	E	22	LT2	19	2.9675	6.78924	37.5
Germany	2	E	23	ES2	5	1.08197	0	NA
Germany	2	E	24	ES2	18	1.41642	0	NA
Germany	2	E	25	LT2	21	0.658015	1.01832	54.5455
Germany	2	E	26	DE1	24	1.5192	2.95345	38.4615
Germany	2	E	27	LT2	8	1.61038	0.0945482	0
Germany	2	E	28	CH1	NA	1.125	0.75	66.6667
Germany	2	E	29	DE1	17	1.825	1.95017	52.9412
Germany	2	E	30	DE1	4	1.12143	3.38141	45.4545
Germany	2	E	31	ES2	14	1.45505	0	NA
Germany	2	E	32	ES2	M20	0.869524	0	NA
Germany	2	E	33	ES1	NA	1.52174	0	NA
Germany	2	E	34	FR2	NA	1.60494	1.21951	20.8333
Germany	3	A	35	DE1	17	1.825	1.95017	17.6471
Germany	3	A	36	ES2	M1	1.20746	0.0212739	0
Germany	3	A	37	LT2	32	1.57273	7.0873	37.3333
Germany	3	A	38	FR1	NA	1.23457	0	NA
Germany	3	A	39	ES2	M20	0.869524	0	NA
Germany	3	A	40	LT2	26	2.13387	1.03815	27.2727
Germany	3	A	41	LT1	NA	1.13043	6.39078	31.1475
Germany	3	A	42	DE1	23	1.79677	0.113467	0
Germany	3	A	43	FR2	NA	1.60494	0.203252	25
Germany	3	A	44	ES2.17	NA	0.916667	0	NA
Germany	3	A	45	DE1	22	1.3686	0.335207	33.3333
Germany	3	A	46	LT1	NA	1.13043	2.61917	24
Germany	3	A	47	LT2	25	0.979167	0	NA
Germany	3	A	48	LT2	36	0.747514	0.879529	33.3333
Germany	3	A	49	CH1	NA	1.125	0	NA
Germany	3	A	50	ES2	12	1.94245	0	NA
Germany	3	A	51	ES2	3	0.977778	0	NA
Germany	3	B	35	GB1	NA	0.840336	0.762195	20
Germany	3	B	36	CH1	NA	1.125	1.5	16.6667
Germany	3	B	37	IT2	NA	1.1	0.0394265	0
Germany	3	B	38	DE1	4	1.12143	0	NA
Germany	3	B	39	LT2	34	1.5	1.81552	36.8421
Germany	3	B	40	FR2	NA	1.60494	0.50813	10
Germany	3	B	41	ES2	5	1.08197	0.150335	0
Germany	3	B	42	LT2	17	0.842593	0.285704	0
Germany	3	B	43	DE1	19	2.20779	2.35094	12.5
Germany	3	B	44	ES2	4	2.00755	0.228759	0
Germany	3	B	45	ES2	24	1.22696	0.140383	0
Germany	3	B	46	ES1	NA	1.52174	0	NA
Germany	3	B	47	LT2	19	2.9675	1.22583	23.0769
Germany	3	B	48	FR1	NA	1.23457	0.0716332	25
Germany	3	B	49	DE1	18	2.25952	2.875	0
Germany	3	B	50	ES2	18	1.41642	0	NA
Germany	3	B	51	LT2	21	0.658015	0	NA
Germany	3	C	35	ES2	13	1.32844	0.079727	28.5714
Germany	3	C	36	DE1	20	1.53372	3.97846	34.375
Germany	3	C	37	GB1	NA	0.840336	1.44817	21.0526
Germany	3	C	38	LT2	31	0.717797	0.280431	0
Germany	3	C	39	ES2	7	0.833553	0	NA
Germany	3	C	40	DE1.17	NA	0.535714	0	NA
Germany	3	C	41	DE1	1	1.94937	1.34013	25
Germany	3	C	42	ES2	14	1.45505	0.35273	0
Germany	3	C	43	LT2	30	3.48	15.2604	17.284
Germany	3	C	44	ES1	NA	1.52174	0.0271739	50
Germany	3	C	45	LT2	8	1.61038	3.78193	32.5
Germany	3	C	46	ES2	22	1.39714	0.529481	14.2857
Germany	3	C	47	IT1	NA	1.4	0.116667	0
Germany	3	C	48	CH1	NA	1.125	0	NA
Germany	3	C	49	FR2	NA	1.60494	0.406504	37.5
Germany	3	C	50	LT2	33	1.24375	3.59878	26.3158
Germany	3	C	51	DE1	21	1.77952	0	NA
Germany	3	D	35	ES2	15	0.736022	0.432258	0
Germany	3	D	36	ES2.17	NA	0.916667	0.111111	12.5
Germany	3	D	37	DE1	26	1.61456	9.99323	24.1935
Germany	3	D	38	IT2	NA	1.1	0.551971	28.5714
Germany	3	D	39	DE1	2	1.68019	3.32983	23.3333
Germany	3	D	40	ES1	NA	1.52174	0.0543478	50
Germany	3	D	41	LT2	24	1.7618	4.81988	27.451
Germany	3	D	42	DE1.17	NA	0.535714	0	NA
Germany	3	D	43	ES2	6	0.938	0.0181802	0
Germany	3	D	44	DE1	24	1.5192	8.74677	31.1688
Germany	3	D	45	GB1	NA	0.840336	2.21037	20.6897
Germany	3	D	46	IT1	NA	1.4	0.758333	38.4615
Germany	3	D	47	ES2	9	1.46875	0.438201	41.1765
Germany	3	D	48	ES2	11	1.25812	0.242232	16.6667
Germany	3	D	49	LT2	6	1.09048	7.26349	25
Germany	3	D	50	LT2	35	2.22254	14.2837	28
Germany	3	D	51	LT2	29	1.44832	2.45577	15.3846
Germany	3	E	35	LT2	27	2.12674	5.76183	18.0328
Germany	3	E	36	LT2	3	1.08855	3.18214	29.4118
Germany	3	E	37	ES2	10	1.97473	0	NA
Germany	3	E	38	ES2	19	0.654088	0.374284	25
Germany	3	E	39	IT2	NA	1.1	0.512545	46.1538
Germany	3	E	40	ES2	23	1.53978	0.924807	33.3333
Germany	3	E	41	FR1	NA	1.23457	0.662607	35.1351
Germany	3	E	42	LT1	NA	1.13043	24.9345	26.8908
Germany	3	E	43	DE1.17	NA	0.535714	0.0207641	NA
Germany	3	E	44	LT2	1	1.10225	11.6038	27.4194
Germany	3	E	45	ES2.17	NA	0.916667	0.111111	62.5
Germany	3	E	46	LT2	28	2.01928	7.89867	23.8095
Germany	3	E	47	DE1	15	1.91059	39.7981	32.5648
Germany	3	E	48	DE1	12	1.3494	2.1039	50
Germany	3	E	49	ES2	M7	1.02468	1.29268	39.1304
Germany	3	E	50	DE1	25	1.46869	13.6574	27.0492
Germany	3	E	51	IT1	NA	1.4	1.45833	4
Spain	1	A	1	LT2	34	1.5	0	NA
Spain	1	A	2	LT2	8	1.61038	0	NA
Spain	1	A	3	DE1	17	1.825	1.37659	NA
Spain	1	A	4	ES2.17	NA	0.916667	0.0138889	NA
Spain	1	A	5	DE1	18	2.25952	4.79167	NA
Spain	1	A	6	LT2	30	3.48	0.376801	NA
Spain	1	A	7	ES1	NA	1.52174	0	NA
Spain	1	A	8	DE1	12	1.3494	0	NA
Spain	1	A	9	ES2	14	1.45505	0	NA
Spain	1	A	10	ES2	6	0.938	0	NA
Spain	1	A	11	DE1.17	NA	0.535714	0	NA
Spain	1	A	12	LT2	25	0.979167	0	NA
Spain	1	A	13	ES2	5	1.08197	0	NA
Spain	1	A	14	IT1	NA	1.4	0	NA
Spain	1	A	15	ES2	15	0.736022	0	NA
Spain	1	A	16	IT2	NA	1.1	0	NA
Spain	1	A	17	GB1	NA	0.840336	0	NA
Spain	1	B	1	FR1	NA	1.23457	0	NA
Spain	1	B	2	ES2	13	1.32844	0	NA
Spain	1	B	3	ES2	12	1.94245	0	NA
Spain	1	B	4	LT2	6	1.09048	0.226984	NA
Spain	1	B	5	IT2	NA	1.1	0.11828	NA
Spain	1	B	6	IT1	NA	1.4	0	NA
Spain	1	B	7	ES2	22	1.39714	0	NA
Spain	1	B	8	LT2	21	0.658015	0	NA
Spain	1	B	9	DE1	26	1.61456	0.161181	NA
Spain	1	B	10	DE1	21	1.77952	0	NA
Spain	1	B	11	LT1	NA	1.13043	0.209534	NA
Spain	1	B	12	DE1	23	1.79677	0.226934	NA
Spain	1	B	13	DE1.17	NA	0.535714	0	NA
Spain	1	B	14	LT2	35	2.22254	0	NA
Spain	1	B	15	LT2	26	2.13387	0	NA
Spain	1	B	16	ES2	M7	1.02468	0	NA
Spain	1	B	17	ES2.17	NA	0.916667	0	NA
Spain	1	C	1	LT1	NA	1.13043	0	NA
Spain	1	C	2	CH1	NA	1.125	0	NA
Spain	1	C	3	LT2	27	2.12674	0.0944562	NA
Spain	1	C	4	ES2	19	0.654088	0	NA
Spain	1	C	5	ES2	3	0.977778	0	NA
Spain	1	C	6	ES2	7	0.833553	0	NA
Spain	1	C	7	LT2	19	2.9675	0	NA
Spain	1	C	8	ES2.17	NA	0.916667	0	NA
Spain	1	C	9	LT2	3	1.08855	0	NA
Spain	1	C	10	LT2	17	0.842593	0	NA
Spain	1	C	11	DE1	19	2.20779	0	NA
Spain	1	C	12	ES2	11	1.25812	0	NA
Spain	1	C	13	FR2	NA	1.60494	0	NA
Spain	1	C	14	LT1	NA	1.13043	0	NA
Spain	1	C	15	DE1	2	1.68019	0	NA
Spain	1	C	16	FR1	NA	1.23457	0.0179211	NA
Spain	1	C	17	DE1	15	1.91059	0.229384	NA
Spain	1	D	1	ES2	9	1.46875	0	NA
Spain	1	D	2	DE1	1	1.94937	2.56858	NA
Spain	1	D	3	IT2	NA	1.1	0.11828	NA
Spain	1	D	4	CH1	NA	1.125	0	NA
Spain	1	D	5	LT2	1	1.10225	0	NA
Spain	1	D	6	LT2	33	1.24375	0.189409	NA
Spain	1	D	7	FR2	NA	1.60494	0.203874	NA
Spain	1	D	8	ES2	M20	0.869524	0	NA
Spain	1	D	9	LT2	31	0.717797	0	NA
Spain	1	D	10	FR1	NA	1.23457	0.0537634	NA
Spain	1	D	11	LT2	24	1.7618	0	NA
Spain	1	D	12	ES2	23	1.53978	0	NA
Spain	1	D	13	DE1	24	1.5192	0	NA
Spain	1	D	14	ES1	NA	1.52174	0.013587	NA
Spain	1	D	15	GB1	NA	0.840336	0.152788	NA
Spain	1	D	16	DE1	4	1.12143	0	NA
Spain	1	D	17	ES2	24	1.22696	0	NA
Spain	1	E	1	DE1	22	1.3686	1.22909	NA
Spain	1	E	2	FR2	NA	1.60494	0.0509684	NA
Spain	1	E	3	GB1	NA	0.840336	0.152788	NA
Spain	1	E	4	DE1	25	1.46869	4.25394	NA
Spain	1	E	5	ES2	10	1.97473	0	NA
Spain	1	E	6	DE1	20	1.53372	2.36221	NA
Spain	1	E	7	DE1.17	NA	0.535714	0	NA
Spain	1	E	8	ES1	NA	1.52174	0	NA
Spain	1	E	9	IT1	NA	1.4	0.0583333	NA
Spain	1	E	10	CH1	NA	1.125	0	NA
Spain	1	E	11	ES2	4	2.00755	0	NA
Spain	1	E	12	LT2	32	1.57273	0.0944973	NA
Spain	1	E	13	LT2	28	2.01928	0.0940318	NA
Spain	1	E	14	ES2	18	1.41642	0	NA
Spain	1	E	15	ES2	M1	1.20746	0.0212739	NA
Spain	1	E	16	LT2	29	1.44832	0.283358	NA
Spain	1	E	17	LT2	36	0.747514	0.0977255	NA
Spain	2	A	18	LT2	19	2.9675	0	NA
Spain	2	A	19	FR2	NA	1.60494	0.0509684	NA
Spain	2	A	20	DE1	22	1.3686	0.446942	NA
Spain	2	A	21	ES2	7	0.833553	0	NA
Spain	2	A	22	CH1	NA	1.125	0	NA
Spain	2	A	23	LT2	1	1.10225	0	NA
Spain	2	A	24	ES2	11	1.25812	0	NA
Spain	2	A	25	ES2	24	1.22696	0	NA
Spain	2	A	26	LT2	35	2.22254	0	NA
Spain	2	A	27	ES2	M7	1.02468	0	NA
Spain	2	A	28	LT2	27	2.12674	0	NA
Spain	2	A	29	DE1.17	NA	0.535714	0	NA
Spain	2	A	30	DE1	19	2.20779	0.293867	NA
Spain	2	A	31	ES1	NA	1.52174	0	NA
Spain	2	A	32	DE1	21	1.77952	0.0334588	NA
Spain	2	A	33	IT1	NA	1.4	0.0583333	NA
Spain	2	A	34	GB1	NA	0.840336	0.152788	NA
Spain	2	B	18	ES2.17	NA	0.916667	0	NA
Spain	2	B	19	LT2	31	0.717797	0	NA
Spain	2	B	20	ES1	NA	1.52174	0.0271739	NA
Spain	2	B	21	LT2	36	0.747514	0	NA
Spain	2	B	22	IT1	NA	1.4	0	NA
Spain	2	B	23	DE1	2	1.68019	0	NA
Spain	2	B	24	DE1	12	1.3494	0	NA
Spain	2	B	25	FR2	NA	1.60494	0	NA
Spain	2	B	26	DE1	4	1.12143	0	NA
Spain	2	B	27	CH1	NA	1.125	0	NA
Spain	2	B	28	ES2	9	1.46875	0.0257765	NA
Spain	2	B	29	ES2	23	1.53978	0	NA
Spain	2	B	30	GB1	NA	0.840336	0.0763942	NA
Spain	2	B	31	LT2	17	0.842593	0	NA
Spain	2	B	32	LT2	33	1.24375	0	NA
Spain	2	B	33	ES2	4	2.00755	0	NA
Spain	2	B	34	ES2	3	0.977778	0	NA
Spain	2	C	18	DE1	26	1.61456	0	NA
Spain	2	C	19	IT1	NA	1.4	0	NA
Spain	2	C	20	ES2	M20	0.869524	0	NA
Spain	2	C	21	DE1	1	1.94937	0.558387	NA
Spain	2	C	22	LT2	28	2.01928	0	NA
Spain	2	C	23	LT2	32	1.57273	0	NA
Spain	2	C	24	LT2	24	1.7618	0	NA
Spain	2	C	25	ES2	10	1.97473	0	NA
Spain	2	C	26	ES2	15	0.736022	0	NA
Spain	2	C	27	LT2	8	1.61038	0	NA
Spain	2	C	28	ES2.17	NA	0.916667	0	NA
Spain	2	C	29	IT2	NA	1.1	0.078853	NA
Spain	2	C	30	FR2	NA	1.60494	0	NA
Spain	2	C	31	GB1	NA	0.840336	0.152788	NA
Spain	2	C	32	ES2	18	1.41642	0	NA
Spain	2	C	33	FR1	NA	1.23457	0	NA
Spain	2	C	34	DE1	25	1.46869	1.11946	NA
Spain	2	D	18	ES2	M1	1.20746	0	NA
Spain	2	D	19	DE1	17	1.825	0.114716	NA
Spain	2	D	20	LT1	NA	1.13043	0.209534	NA
Spain	2	D	21	IT2	NA	1.1	0	NA
Spain	2	D	22	DE1	15	1.91059	1.3763	NA
Spain	2	D	23	ES2	13	1.32844	0	NA
Spain	2	D	24	LT2	6	1.09048	0	NA
Spain	2	D	25	LT2	34	1.5	0	NA
Spain	2	D	26	DE1.17	NA	0.535714	0	NA
Spain	2	D	27	ES2.17	NA	0.916667	0	NA
Spain	2	D	28	FR1	NA	1.23457	0	NA
Spain	2	D	29	DE1	20	1.53372	0.745961	NA
Spain	2	D	30	ES2	14	1.45505	0	NA
Spain	2	D	31	LT2	29	1.44832	0	NA
Spain	2	D	32	ES2	5	1.08197	0	NA
Spain	2	D	33	LT2	25	0.979167	0	NA
Spain	2	D	34	LT1	NA	1.13043	0.419068	NA
Spain	2	E	18	ES1	NA	1.52174	0	NA
Spain	2	E	19	ES2	19	0.654088	0	NA
Spain	2	E	20	LT2	26	2.13387	0.377508	NA
Spain	2	E	21	ES2	6	0.938	0	NA
Spain	2	E	22	ES2	22	1.39714	0	NA
Spain	2	E	23	DE1.17	NA	0.535714	0	NA
Spain	2	E	24	FR1	NA	1.23457	0.0537634	NA
Spain	2	E	25	DE1	23	1.79677	0.453869	NA
Spain	2	E	26	LT1	NA	1.13043	0	NA
Spain	2	E	27	DE1	24	1.5192	0.113594	NA
Spain	2	E	28	DE1	18	2.25952	1.91667	NA
Spain	2	E	29	LT2	3	1.08855	0.0935924	NA
Spain	2	E	30	LT2	21	0.658015	0	NA
Spain	2	E	31	ES2	12	1.94245	0	NA
Spain	2	E	32	CH1	NA	1.125	0	NA
Spain	2	E	33	IT2	NA	1.1	0.078853	NA
Spain	2	E	34	LT2	30	3.48	2.63761	NA
Spain	3	A	35	ES2.17	NA	0.916667	0	NA
Spain	3	A	36	DE1	26	1.61456	0.483544	NA
Spain	3	A	37	ES2	3	0.977778	0	NA
Spain	3	A	38	LT1	NA	1.13043	0.419068	NA
Spain	3	A	39	ES2	12	1.94245	0	NA
Spain	3	A	40	IT2	NA	1.1	0.11828	NA
Spain	3	A	41	ES2	18	1.41642	0	NA
Spain	3	A	42	LT2	31	0.717797	0	NA
Spain	3	A	43	DE1	20	1.53372	2.11356	NA
Spain	3	A	44	FR1	NA	1.23457	0.0537634	NA
Spain	3	A	45	LT2	24	1.7618	0	NA
Spain	3	A	46	DE1	23	1.79677	0	NA
Spain	3	A	47	CH1	NA	1.125	0	NA
Spain	3	A	48	ES2	13	1.32844	0	NA
Spain	3	A	49	LT2	36	0.747514	0	NA
Spain	3	A	50	FR2	NA	1.60494	0	NA
Spain	3	A	51	LT2	28	2.01928	0	NA
Spain	3	B	35	IT1	NA	1.4	0	NA
Spain	3	B	36	DE1.17	NA	0.535714	0	NA
Spain	3	B	37	FR1	NA	1.23457	0.0179211	NA
Spain	3	B	38	LT2	29	1.44832	0.37781	NA
Spain	3	B	39	LT2	34	1.5	0	NA
Spain	3	B	40	LT2	32	1.57273	0	NA
Spain	3	B	41	GB1	NA	0.840336	0.0763942	NA
Spain	3	B	42	DE1	19	2.20779	0.587735	NA
Spain	3	B	43	ES2	M20	0.869524	0	NA
Spain	3	B	44	ES1	NA	1.52174	0	NA
Spain	3	B	45	ES2	5	1.08197	0.150335	NA
Spain	3	B	46	LT2	8	1.61038	0	NA
Spain	3	B	47	ES2	19	0.654088	0	NA
Spain	3	B	48	DE1	15	1.91059	1.72038	NA
Spain	3	B	49	IT2	NA	1.1	0	NA
Spain	3	B	50	DE1	18	2.25952	3.83333	NA
Spain	3	B	51	ES2	7	0.833553	0	NA
Spain	3	C	35	ES2	22	1.39714	0	NA
Spain	3	C	36	LT2	30	3.48	2.16661	NA
Spain	3	C	37	LT2	25	0.979167	0	NA
Spain	3	C	38	ES2	24	1.22696	0	NA
Spain	3	C	39	DE1	4	1.12143	0	NA
Spain	3	C	40	DE1	21	1.77952	0.0669177	NA
Spain	3	C	41	LT2	6	1.09048	0	NA
Spain	3	C	42	IT2	NA	1.1	0.0394265	NA
Spain	3	C	43	IT1	NA	1.4	0	NA
Spain	3	C	44	LT2	26	2.13387	0.188754	NA
Spain	3	C	45	FR2	NA	1.60494	0	NA
Spain	3	C	46	ES1	NA	1.52174	0.013587	NA
Spain	3	C	47	DE1.17	NA	0.535714	0	NA
Spain	3	C	48	GB1	NA	0.840336	0	NA
Spain	3	C	49	DE1	24	1.5192	0	NA
Spain	3	C	50	ES2	M1	1.20746	0.0425478	NA
Spain	3	C	51	ES2	9	1.46875	0	NA
Spain	3	D	35	DE1	25	1.46869	2.91059	NA
Spain	3	D	36	LT2	27	2.12674	0	NA
Spain	3	D	37	DE1	22	1.3686	0.223471	NA
Spain	3	D	38	ES2.17	NA	0.916667	0	NA
Spain	3	D	39	IT1	NA	1.4	0	NA
Spain	3	D	40	ES1	NA	1.52174	0	NA
Spain	3	D	41	ES2	6	0.938	0	NA
Spain	3	D	42	GB1	NA	0.840336	0	NA
Spain	3	D	43	CH1	NA	1.125	0	NA
Spain	3	D	44	ES2	10	1.97473	0.038111	NA
Spain	3	D	45	DE1	2	1.68019	0	NA
Spain	3	D	46	ES2	4	2.00755	0.228759	NA
Spain	3	D	47	LT2	35	2.22254	0	NA
Spain	3	D	48	LT2	3	1.08855	0.0935924	NA
Spain	3	D	49	ES2	11	1.25812	0	NA
Spain	3	D	50	DE1.17	NA	0.535714	0	NA
Spain	3	D	51	LT2	21	0.658015	0	NA
Spain	3	E	35	LT2	33	1.24375	0	NA
Spain	3	E	36	ES2	23	1.53978	0	NA
Spain	3	E	37	ES2.17	NA	0.916667	0	NA
Spain	3	E	38	DE1	1	1.94937	0.223355	NA
Spain	3	E	39	LT2	19	2.9675	0.094295	NA
Spain	3	E	40	ES2	14	1.45505	0	NA
Spain	3	E	41	FR2	NA	1.60494	0	NA
Spain	3	E	42	ES2	M7	1.02468	0	NA
Spain	3	E	43	LT2	1	1.10225	0	NA
Spain	3	E	44	DE1	12	1.3494	0	NA
Spain	3	E	45	CH1	NA	1.125	0	NA
Spain	3	E	46	LT1	NA	1.13043	0.209534	NA
Spain	3	E	47	FR1	NA	1.23457	0.0179211	NA
Spain	3	E	48	ES2	15	0.736022	0	NA
Spain	3	E	49	LT1	NA	1.13043	0.209534	NA
Spain	3	E	50	LT2	17	0.842593	0	NA
Spain	3	E	51	DE1	17	1.825	0	NA

## Sheet: Height&Diameter
Garden	Block	Column	Row	Population	Family	SeedWeight (g-3)	Diameter (mm)	Height (mm)
Germany	1	A	14	LT2	3	1.08855	3.5	62
Germany	1	A	14	LT2	3	1.08855	4.06	147
Germany	1	B	4	LT2	32	1.57273	3.45	79
Germany	1	B	4	LT2	32	1.57273	3.46	64
Germany	1	B	4	LT2	32	1.57273	2.27	60
Germany	1	B	4	LT2	32	1.57273	3.54	90
Germany	1	B	4	LT2	32	1.57273	2.82	65
Germany	1	B	4	LT2	32	1.57273	2.63	49
Germany	1	B	4	LT2	32	1.57273	4.09	87
Germany	1	B	4	LT2	32	1.57273	1.83	40
Germany	1	B	4	LT2	32	1.57273	0.93	17
Germany	1	B	4	LT2	32	1.57273	1.6	40
Germany	1	B	4	LT2	32	1.57273	2.01	45
Germany	1	B	4	LT2	32	1.57273	0.86	30
Germany	1	B	4	LT2	32	1.57273	2.52	50
Germany	1	B	4	LT2	32	1.57273	0.86	25
Germany	1	B	4	LT2	32	1.57273	0.98	21
Germany	1	B	4	LT2	32	1.57273	0.67	28
Germany	1	B	4	LT2	32	1.57273	2.9	55
Germany	1	B	4	LT2	32	1.57273	3.26	60
Germany	1	B	4	LT2	32	1.57273	3.73	63
Germany	1	B	4	LT2	32	1.57273	1.88	42
Germany	1	B	4	LT2	32	1.57273	2.96	72
Germany	1	B	4	LT2	32	1.57273	2.87	95
Germany	1	B	4	LT2	32	1.57273	3.53	67
Germany	1	B	4	LT2	32	1.57273	4.29	100
Germany	1	B	4	LT2	32	1.57273	2.3	23
Germany	1	B	5	ES1	NA	1.52174	5.39	145
Germany	1	B	6	LT2	28	2.01928	5.97	178
Germany	1	B	9	IT1	NA	1.4	4.89	200
Germany	1	B	10	LT2	1	1.10225	7.91	310
Germany	1	B	10	LT2	1	1.10225	4.31	155
Germany	1	B	10	LT2	1	1.10225	2.8	84
Germany	1	B	10	LT2	1	1.10225	12.03	580
Germany	1	B	10	LT2	1	1.10225	8.47	359
Germany	1	B	13	DE1	17	1.825	6.98	313
Germany	1	B	13	DE1	17	1.825	6.39	305
Germany	1	B	13	DE1	17	1.825	3.72	77
Germany	1	B	13	DE1	17	1.825	5.74	309
Germany	1	B	13	DE1	17	1.825	5.58	334
Germany	1	C	2	DE1	24	1.5192	1.49	21
Germany	1	C	4	ES2	18	1.41642	3.09	44
Germany	1	C	4	ES2	18	1.41642	5.21	232
Germany	1	C	9	LT2	26	2.13387	3.3	108
Germany	1	C	9	LT2	26	2.13387	4.93	231
Germany	1	C	9	LT2	26	2.13387	3.15	85
Germany	1	C	9	LT2	26	2.13387	3.48	71
Germany	1	C	9	LT2	26	2.13387	2.4	38
Germany	1	C	9	LT2	26	2.13387	4.7	205
Germany	1	C	9	LT2	26	2.13387	3.86	118
Germany	1	C	9	LT2	26	2.13387	2.73	92
Germany	1	C	9	LT2	26	2.13387	2.87	106
Germany	1	C	9	LT2	26	2.13387	2.98	88
Germany	1	C	9	LT2	26	2.13387	2.02	84
Germany	1	C	9	LT2	26	2.13387	0.5	23
Germany	1	C	9	LT2	26	2.13387	1.13	34
Germany	1	C	9	LT2	26	2.13387	1.2	41
Germany	1	C	9	LT2	26	2.13387	1.19	26
Germany	1	C	9	LT2	26	2.13387	3.57	162
Germany	1	C	9	LT2	26	2.13387	5.25	202
Germany	1	C	9	LT2	26	2.13387	2.11	42
Germany	1	C	9	LT2	26	2.13387	4.09	175
Germany	1	C	9	LT2	26	2.13387	1.49	35
Germany	1	C	9	LT2	26	2.13387	0.92	34
Germany	1	C	9	LT2	26	2.13387	3.02	71
Germany	1	C	9	LT2	26	2.13387	1.1	29
Germany	1	C	9	LT2	26	2.13387	2.83	79
Germany	1	C	9	LT2	26	2.13387	2.25	62
Germany	1	C	9	LT2	26	2.13387	0.47	23
Germany	1	C	9	LT2	26	2.13387	1.29	43
Germany	1	C	9	LT2	26	2.13387	4.54	124
Germany	1	C	10	DE1	26	1.61456	5.12	210
Germany	1	C	11	LT1	NA	1.13043	10.2	625
Germany	1	C	11	LT1	NA	1.13043	8.15	430
Germany	1	C	12	LT2	34	1.5	8.5	305
Germany	1	C	12	LT2	34	1.5	8.3	429
Germany	1	C	12	LT2	34	1.5	5.65	19
Germany	1	C	14	FR2	NA	1.60494	5.47	224
Germany	1	C	14	FR2	NA	1.60494	8.31	380
Germany	1	C	16	LT1	NA	1.13043	2.5	115
Germany	1	C	16	LT1	NA	1.13043	7.23	308
Germany	1	C	16	LT1	NA	1.13043	7.01	416
Germany	1	C	16	LT1	NA	1.13043	5.8	270
Germany	1	C	16	LT1	NA	1.13043	5.95	245
Germany	1	C	16	LT1	NA	1.13043	5.71	295
Germany	1	C	16	LT1	NA	1.13043	4.1	140
Germany	1	C	16	LT1	NA	1.13043	2.41	58
Germany	1	C	16	LT1	NA	1.13043	7.01	293
Germany	1	C	16	LT1	NA	1.13043	7.19	210
Germany	1	C	16	LT1	NA	1.13043	3.55	72
Germany	1	D	4	DE1	15	1.91059	1.43	20
Germany	1	D	4	DE1	15	1.91059	2.61	60
Germany	1	D	7	LT2	19	2.9675	5.8	189
Germany	1	D	7	LT2	19	2.9675	1.92	46
Germany	1	D	7	LT2	19	2.9675	3.32	98
Germany	1	D	7	LT2	19	2.9675	0.82	5
Germany	1	D	7	LT2	19	2.9675	2.07	72
Germany	1	D	7	LT2	19	2.9675	3.69	151
Germany	1	D	7	LT2	19	2.9675	4.68	201
Germany	1	D	7	LT2	19	2.9675	1.66	53
Germany	1	D	7	LT2	19	2.9675	4.48	222
Germany	1	D	7	LT2	19	2.9675	5.04	272
Germany	1	D	7	LT2	19	2.9675	5.48	278
Germany	1	D	8	FR2	NA	1.60494	4.4	148
Germany	1	D	8	FR2	NA	1.60494	1.38	26
Germany	1	D	8	FR2	NA	1.60494	6.16	302
Germany	1	D	8	FR2	NA	1.60494	4.51	220
Germany	1	D	8	FR2	NA	1.60494	3.96	84
Germany	1	D	10	LT2	30	3.48	0.78	23
Germany	1	D	10	LT2	30	3.48	4.77	103
Germany	1	D	10	LT2	30	3.48	1.88	54
Germany	1	D	10	LT2	30	3.48	2.88	60
Germany	1	D	10	LT2	30	3.48	2.22	33
Germany	1	D	10	LT2	30	3.48	0.66	13
Germany	1	D	10	LT2	30	3.48	0.55	11
Germany	1	D	10	LT2	30	3.48	1.04	25
Germany	1	D	10	LT2	30	3.48	4.32	122
Germany	1	D	10	LT2	30	3.48	2.02	36
Germany	1	D	10	LT2	30	3.48	1.46	30
Germany	1	D	10	LT2	30	3.48	3.47	68
Germany	1	D	10	LT2	30	3.48	4.02	124
Germany	1	D	10	LT2	30	3.48	4.54	123
Germany	1	D	10	LT2	30	3.48	3.06	80
Germany	1	D	10	LT2	30	3.48	2.39	43
Germany	1	D	10	LT2	30	3.48	2.42	34
Germany	1	D	10	LT2	30	3.48	0.88	19
Germany	1	D	10	LT2	30	3.48	3.87	74
Germany	1	D	10	LT2	30	3.48	4.7	145
Germany	1	D	10	LT2	30	3.48	4.37	154
Germany	1	D	10	LT2	30	3.48	6.62	304
Germany	1	D	10	LT2	30	3.48	4.83	172
Germany	1	D	11	LT2	8	1.61038	2.42	47
Germany	1	D	11	LT2	8	1.61038	3.17	95
Germany	1	D	11	LT2	8	1.61038	2.35	63
Germany	1	D	11	LT2	8	1.61038	1.75	39
Germany	1	D	11	LT2	8	1.61038	4.66	118
Germany	1	D	12	DE1	21	1.77952	6.32	234
Germany	1	D	12	DE1	21	1.77952	8.16	431
Germany	1	D	14	ES2	22	1.39714	7.82	441
Germany	1	D	14	ES2	22	1.39714	5.44	228
Germany	1	D	15	LT1	NA	1.13043	6.76	313
Germany	1	D	15	LT1	NA	1.13043	3.82	158
Germany	1	D	15	LT1	NA	1.13043	1.31	63
Germany	1	D	15	LT1	NA	1.13043	2.38	50
Germany	1	D	15	LT1	NA	1.13043	4.62	222
Germany	1	D	15	LT1	NA	1.13043	2.7	119
Germany	1	D	15	LT1	NA	1.13043	5.51	234
Germany	1	D	15	LT1	NA	1.13043	7.31	424
Germany	1	D	15	LT1	NA	1.13043	3.34	198
Germany	1	D	15	LT1	NA	1.13043	7.28	295
Germany	1	D	15	LT1	NA	1.13043	0.47	9
Germany	1	D	15	LT1	NA	1.13043	8.96	464
Germany	1	D	15	LT1	NA	1.13043	4.08	165
Germany	1	D	15	LT1	NA	1.13043	3.63	225
Germany	1	D	15	LT1	NA	1.13043	3.77	181
Germany	1	D	15	LT1	NA	1.13043	2.33	117
Germany	1	D	16	DE1	25	1.46869	3.23	130
Germany	1	D	16	DE1	25	1.46869	3.66	133
Germany	1	D	16	DE1	25	1.46869	4.07	163
Germany	1	D	16	DE1	25	1.46869	5.34	291
Germany	1	D	16	DE1	25	1.46869	4.54	200
Germany	1	D	16	DE1	25	1.46869	5.16	240
Germany	1	E	2	ES1	NA	1.52174	1.08	16
Germany	1	E	3	IT1	NA	1.4	4.05	55
Germany	1	E	3	IT1	NA	1.4	2	46
Germany	1	E	3	IT1	NA	1.4	3.38	37
Germany	1	E	5	LT2	33	1.24375	3.5	106
Germany	1	E	5	LT2	33	1.24375	1.11	22
Germany	1	E	5	LT2	33	1.24375	1.22	46
Germany	1	E	5	LT2	33	1.24375	2.17	35
Germany	1	E	5	LT2	33	1.24375	2.25	84
Germany	1	E	5	LT2	33	1.24375	3.21	116
Germany	1	E	5	LT2	33	1.24375	3.13	91
Germany	1	E	5	LT2	33	1.24375	2.85	85
Germany	1	E	5	LT2	33	1.24375	2.05	77
Germany	1	E	5	LT2	33	1.24375	0.8	16
Germany	1	E	5	LT2	33	1.24375	1.16	32
Germany	1	E	5	LT2	33	1.24375	3.5	127
Germany	1	E	5	LT2	33	1.24375	3.57	150
Germany	1	E	5	LT2	33	1.24375	2.33	75
Germany	1	E	5	LT2	33	1.24375	1.7	45
Germany	1	E	5	LT2	33	1.24375	0.8	30
Germany	1	E	5	LT2	33	1.24375	1.36	27
Germany	1	E	5	LT2	33	1.24375	1.57	30
Germany	1	E	5	LT2	33	1.24375	4.71	210
Germany	1	E	5	LT2	33	1.24375	1.51	31
Germany	1	E	5	LT2	33	1.24375	2.32	40
Germany	1	E	5	LT2	33	1.24375	0.75	15
Germany	1	E	5	LT2	33	1.24375	0.85	24
Germany	1	E	5	LT2	33	1.24375	3.79	48
Germany	1	E	5	LT2	33	1.24375	2.86	98
Germany	1	E	5	LT2	33	1.24375	1.8	49
Germany	1	E	5	LT2	33	1.24375	0.7	16
Germany	1	E	5	LT2	33	1.24375	2.15	74
Germany	1	E	5	LT2	33	1.24375	1.89	55
Germany	1	E	5	LT2	33	1.24375	2.9	54
Germany	1	E	5	LT2	33	1.24375	2.43	83
Germany	1	E	5	LT2	33	1.24375	0.4	15
Germany	1	E	5	LT2	33	1.24375	0.54	18
Germany	1	E	5	LT2	33	1.24375	1.23	35
Germany	1	E	5	LT2	33	1.24375	3.03	75
Germany	1	E	5	LT2	33	1.24375	1.69	47
Germany	1	E	5	LT2	33	1.24375	4.36	140
Germany	1	E	5	LT2	33	1.24375	1.97	75
Germany	1	E	5	LT2	33	1.24375	3	118
Germany	1	E	5	LT2	33	1.24375	2.26	40
Germany	1	E	6	ES2	M1	1.20746	3.94	154
Germany	1	E	7	DE1	23	1.79677	2.59	89
Germany	1	E	7	DE1	23	1.79677	3.8	105
Germany	1	E	7	DE1	23	1.79677	2.47	51
Germany	1	E	7	DE1	23	1.79677	4.04	205
Germany	1	E	7	DE1	23	1.79677	2.11	62
Germany	1	E	7	DE1	23	1.79677	1.85	45
Germany	1	E	7	DE1	23	1.79677	2.18	58
Germany	1	E	7	DE1	23	1.79677	4.3	184
Germany	1	E	7	DE1	23	1.79677	3.84	200
Germany	1	E	7	DE1	23	1.79677	1.81	53
Germany	1	E	7	DE1	23	1.79677	4.47	171
Germany	1	E	7	DE1	23	1.79677	2.97	73
Germany	1	E	7	DE1	23	1.79677	4.2	130
Germany	1	E	8	DE1	2	1.68019	1.74	36
Germany	1	E	8	DE1	2	1.68019	4.2	109
Germany	1	E	9	LT2	24	1.7618	3.49	48
Germany	1	E	9	LT2	24	1.7618	3.25	54
Germany	1	E	9	LT2	24	1.7618	6.33	176
Germany	1	E	9	LT2	24	1.7618	3.65	75
Germany	1	E	9	LT2	24	1.7618	3.96	145
Germany	1	E	9	LT2	24	1.7618	5.51	260
Germany	1	E	10	ES2	3	0.977778	3.5	85
Germany	1	E	11	IT2	NA	1.1	7.15	296
Germany	1	E	11	IT2	NA	1.1	3.81	116
Germany	1	E	11	IT2	NA	1.1	5.8	265
Germany	1	E	11	IT2	NA	1.1	5.74	310
Germany	1	E	14	GB1	NA	0.840336	7.28	400
Germany	1	E	14	GB1	NA	0.840336	4.59	120
Germany	1	E	14	GB1	NA	0.840336	7.2	286
Germany	1	E	16	LT2	6	1.09048	6.33	363
Germany	1	E	17	DE1	22	1.3686	6.85	445
Germany	1	E	17	DE1	22	1.3686	2.31	164
Germany	1	E	17	DE1	22	1.3686	7.65	385
Germany	1	E	17	DE1	22	1.3686	8.25	344
Germany	2	A	1	DE1	15	1.91059	0.93	28
Germany	2	A	1	DE1	15	1.91059	7.4	330
Germany	2	A	1	DE1	15	1.91059	5.53	353
Germany	2	A	1	DE1	15	1.91059	7.11	328
Germany	2	A	1	DE1	15	1.91059	4.71	297
Germany	2	A	1	DE1	15	1.91059	3.91	179
Germany	2	A	1	DE1	15	1.91059	1.91	57
Germany	2	A	1	DE1	15	1.91059	2.78	63
Germany	2	A	3	LT2	30	3.48	2.01	34
Germany	2	A	3	LT2	30	3.48	2.72	42
Germany	2	A	3	LT2	30	3.48	6.34	357
Germany	2	A	3	LT2	30	3.48	1.64	37
Germany	2	A	3	LT2	30	3.48	3.92	105
Germany	2	A	4	FR2	NA	1.60494	3.85	93
Germany	2	A	4	FR2	NA	1.60494	6.09	260
Germany	2	A	4	FR2	NA	1.60494	3.02	74
Germany	2	A	8	ES2	22	1.39714	5.31	127
Germany	2	A	9	LT2	17	0.842593	4.21	132
Germany	2	A	9	LT2	17	0.842593	1.45	36
Germany	2	A	9	LT2	17	0.842593	2.79	132
Germany	2	A	10	DE1	18	2.25952	5.08	247
Germany	2	A	10	DE1	18	2.25952	2.37	86
Germany	2	A	10	DE1	18	2.25952	3.63	158
Germany	2	A	12	LT2	33	1.24375	2.8	130
Germany	2	A	12	LT2	33	1.24375	2.04	60
Germany	2	A	12	LT2	33	1.24375	4.82	254
Germany	2	A	12	LT2	33	1.24375	1.03	60
Germany	2	A	12	LT2	33	1.24375	2.54	90
Germany	2	A	12	LT2	33	1.24375	2.92	110
Germany	2	A	12	LT2	33	1.24375	5.46	330
Germany	2	A	12	LT2	33	1.24375	5.7	345
Germany	2	A	12	LT2	33	1.24375	2.46	187
Germany	2	A	12	LT2	33	1.24375	1.27	78
Germany	2	A	12	LT2	33	1.24375	5.3	393
Germany	2	A	12	LT2	33	1.24375	0.74	30
Germany	2	A	12	LT2	33	1.24375	3.59	215
Germany	2	A	12	LT2	33	1.24375	4.15	363
Germany	2	A	12	LT2	33	1.24375	2.48	149
Germany	2	A	12	LT2	33	1.24375	3.45	77
Germany	2	A	12	LT2	33	1.24375	3.97	217
Germany	2	A	12	LT2	33	1.24375	2.09	103
Germany	2	A	12	LT2	33	1.24375	4.5	242
Germany	2	A	12	LT2	33	1.24375	2.64	165
Germany	2	A	12	LT2	33	1.24375	3.51	193
Germany	2	A	12	LT2	33	1.24375	2.27	125
Germany	2	A	12	LT2	33	1.24375	1.09	55
Germany	2	A	12	LT2	33	1.24375	4.2	234
Germany	2	A	12	LT2	33	1.24375	4.54	335
Germany	2	A	12	LT2	33	1.24375	2.65	173
Germany	2	A	12	LT2	33	1.24375	2	88
Germany	2	A	12	LT2	33	1.24375	2.58	163
Germany	2	A	12	LT2	33	1.24375	3.9	251
Germany	2	A	12	LT2	33	1.24375	1.5	46
Germany	2	A	12	LT2	33	1.24375	1.72	80
Germany	2	A	15	DE1	20	1.53372	2.95	215
Germany	2	A	15	DE1	20	1.53372	5.59	427
Germany	2	A	15	DE1	20	1.53372	6.07	430
Germany	2	A	15	DE1	20	1.53372	3.99	220
Germany	2	A	15	DE1	20	1.53372	1.5	71
Germany	2	A	15	DE1	20	1.53372	4.38	357
Germany	2	A	15	DE1	20	1.53372	3.55	268
Germany	2	A	15	DE1	20	1.53372	3.27	293
Germany	2	A	15	DE1	20	1.53372	4.36	315
Germany	2	B	9	LT2	3	1.08855	9.6	320
Germany	2	B	9	LT2	3	1.08855	6.3	205
Germany	2	B	10	IT2	NA	1.1	5.72	205
Germany	2	B	14	LT2	35	2.22254	4.15	116
Germany	2	B	14	LT2	35	2.22254	4.6	144
Germany	2	B	14	LT2	35	2.22254	6.24	265
Germany	2	B	14	LT2	35	2.22254	4.45	208
Germany	2	B	14	LT2	35	2.22254	5.09	268
Germany	2	B	14	LT2	35	2.22254	3.61	135
Germany	2	B	14	LT2	35	2.22254	2.22	83
Germany	2	B	14	LT2	35	2.22254	1.54	48
Germany	2	B	14	LT2	35	2.22254	0.6	25
Germany	2	B	14	LT2	35	2.22254	1.96	65
Germany	2	B	14	LT2	35	2.22254	0.6	21
Germany	2	B	14	LT2	35	2.22254	0.6	24
Germany	2	B	14	LT2	35	2.22254	2.82	172
Germany	2	B	14	LT2	35	2.22254	0.97	34
Germany	2	B	14	LT2	35	2.22254	1.13	32
Germany	2	B	14	LT2	35	2.22254	3.67	192
Germany	2	B	14	LT2	35	2.22254	3.98	163
Germany	2	B	14	LT2	35	2.22254	4.74	3,5
Germany	2	B	14	LT2	35	2.22254	3.5	140
Germany	2	B	14	LT2	35	2.22254	6.8	245
Germany	2	B	14	LT2	35	2.22254	0.7	30
Germany	2	B	14	LT2	35	2.22254	0.95	30
Germany	2	B	14	LT2	35	2.22254	2.32	48
Germany	2	B	14	LT2	35	2.22254	2.98	78
Germany	2	B	14	LT2	35	2.22254	6.17	188
Germany	2	B	14	LT2	35	2.22254	1.72	30
Germany	2	B	14	LT2	35	2.22254	2.3	38
Germany	2	B	14	LT2	35	2.22254	6.29	255
Germany	2	B	15	LT1	NA	1.13043	1.5	46
Germany	2	B	15	LT1	NA	1.13043	4.42	246
Germany	2	B	15	LT1	NA	1.13043	3.6	180
Germany	2	B	15	LT1	NA	1.13043	1.41	92
Germany	2	B	15	LT1	NA	1.13043	0.4	18
Germany	2	B	15	LT1	NA	1.13043	3.04	183
Germany	2	B	15	LT1	NA	1.13043	3.9	186
Germany	2	B	15	LT1	NA	1.13043	2.75	145
Germany	2	B	15	LT1	NA	1.13043	4.09	133
Germany	2	B	15	LT1	NA	1.13043	3.29	98
Germany	2	B	15	LT1	NA	1.13043	2.17	91
Germany	2	B	15	LT1	NA	1.13043	8.71	442
Germany	2	B	15	LT1	NA	1.13043	0.66	26
Germany	2	B	15	LT1	NA	1.13043	3.23	198
Germany	2	B	15	LT1	NA	1.13043	0.9	65
Germany	2	B	15	LT1	NA	1.13043	3.45	140
Germany	2	B	16	LT1	NA	1.13043	5.13	246
Germany	2	B	16	LT1	NA	1.13043	4.3	192
Germany	2	B	16	LT1	NA	1.13043	2.74	108
Germany	2	B	16	LT1	NA	1.13043	6.25	268
Germany	2	B	16	LT1	NA	1.13043	2.05	91
Germany	2	B	16	LT1	NA	1.13043	4.5	290
Germany	2	B	16	LT1	NA	1.13043	7.85	447
Germany	2	B	16	LT1	NA	1.13043	1.8	90
Germany	2	B	16	LT1	NA	1.13043	5.48	322
Germany	2	B	16	LT1	NA	1.13043	3.56	152
Germany	2	B	16	LT1	NA	1.13043	3.53	168
Germany	2	B	16	LT1	NA	1.13043	5.2	255
Germany	2	B	16	LT1	NA	1.13043	3.71	233
Germany	2	B	16	LT1	NA	1.13043	2.02	115
Germany	2	B	16	LT1	NA	1.13043	4.65	264
Germany	2	B	16	LT1	NA	1.13043	3.59	195
Germany	2	B	16	LT1	NA	1.13043	4.36	300
Germany	2	B	17	LT2	24	1.7618	3.27	64
Germany	2	B	17	LT2	24	1.7618	6.33	230
Germany	2	B	17	LT2	24	1.7618	5.56	210
Germany	2	B	17	LT2	24	1.7618	4.01	143
Germany	2	C	4	LT2	1	1.10225	11.66	440
Germany	2	C	11	DE1	19	2.20779	5.39	214
Germany	2	C	11	DE1	19	2.20779	8.16	439
Germany	2	C	11	DE1	19	2.20779	8.01	550
Germany	2	C	11	DE1	19	2.20779	7.2	462
Germany	2	C	13	LT1	NA	1.13043	4.63	225
Germany	2	C	13	LT1	NA	1.13043	5.02	231
Germany	2	C	13	LT1	NA	1.13043	6.5	270
Germany	2	C	13	LT1	NA	1.13043	7.35	403
Germany	2	C	13	LT1	NA	1.13043	7.92	371
Germany	2	C	13	LT1	NA	1.13043	4.87	257
Germany	2	C	13	LT1	NA	1.13043	1.86	80
Germany	2	C	13	LT1	NA	1.13043	7.38	457
Germany	2	C	13	LT1	NA	1.13043	4.9	270
Germany	2	C	13	LT1	NA	1.13043	6.3	365
Germany	2	C	13	LT1	NA	1.13043	8.92	525
Germany	2	C	13	LT1	NA	1.13043	7.81	550
Germany	2	C	13	LT1	NA	1.13043	2.6	91
Germany	2	C	14	IT2	NA	1.1	6.06	327
Germany	2	C	14	IT2	NA	1.1	2.18	62
Germany	2	C	14	IT2	NA	1.1	3.74	199
Germany	2	C	14	IT2	NA	1.1	0.69	26
Germany	2	C	15	LT2	29	1.44832	2.73	86
Germany	2	C	15	LT2	29	1.44832	5.92	324
Germany	2	C	15	LT2	29	1.44832	6.28	207
Germany	2	C	15	LT2	29	1.44832	1.78	47
Germany	2	C	15	LT2	29	1.44832	3.9	180
Germany	2	C	15	LT2	29	1.44832	2.86	107
Germany	2	C	15	LT2	29	1.44832	2.04	65
Germany	2	C	15	LT2	29	1.44832	7.36	304
Germany	2	C	16	LT2	27	2.12674	5.72	278
Germany	2	C	16	LT2	27	2.12674	4.06	156
Germany	2	C	17	DE1	25	1.46869	5.1	271
Germany	2	C	17	DE1	25	1.46869	5.3	280
Germany	2	C	17	DE1	25	1.46869	9.6	475
Germany	2	C	17	DE1	25	1.46869	6.01	280
Germany	2	C	17	DE1	25	1.46869	2.12	28
Germany	2	C	17	DE1	25	1.46869	5.04	236
Germany	2	C	17	DE1	25	1.46869	6.5	325
Germany	2	C	17	DE1	25	1.46869	5.34	315
Germany	2	C	17	DE1	25	1.46869	3.48	190
Germany	2	D	1	LT2	26	2.13387	3.03	66
Germany	2	D	1	LT2	26	2.13387	1.62	55
Germany	2	D	1	LT2	26	2.13387	4.12	146
Germany	2	D	1	LT2	26	2.13387	2.56	96
Germany	2	D	1	LT2	26	2.13387	0.74	18
Germany	2	D	1	LT2	26	2.13387	1.19	55
Germany	2	D	1	LT2	26	2.13387	3	100
Germany	2	D	1	LT2	26	2.13387	2.53	155
Germany	2	D	1	LT2	26	2.13387	2.99	89
Germany	2	D	1	LT2	26	2.13387	1.42	45
Germany	2	D	1	LT2	26	2.13387	0.44	15
Germany	2	D	1	LT2	26	2.13387	2.21	90
Germany	2	D	1	LT2	26	2.13387	4.08	188
Germany	2	D	1	LT2	26	2.13387	1.88	51
Germany	2	D	1	LT2	26	2.13387	3.9	160
Germany	2	D	1	LT2	26	2.13387	1.9	35
Germany	2	D	1	LT2	26	2.13387	4.06	166
Germany	2	D	1	LT2	26	2.13387	1.88	65
Germany	2	D	1	LT2	26	2.13387	1.83	99
Germany	2	D	1	LT2	26	2.13387	4.94	221
Germany	2	D	1	LT2	26	2.13387	2.42	125
Germany	2	D	1	LT2	26	2.13387	0.89	33
Germany	2	D	1	LT2	26	2.13387	1.4	43
Germany	2	D	1	LT2	26	2.13387	4.89	25
Germany	2	D	1	LT2	26	2.13387	1.07	52
Germany	2	D	1	LT2	26	2.13387	5	245
Germany	2	D	1	LT2	26	2.13387	3.35	145
Germany	2	D	1	LT2	26	2.13387	5.07	224
Germany	2	D	1	LT2	26	2.13387	3.97	221
Germany	2	D	1	LT2	26	2.13387	1.26	53
Germany	2	D	1	LT2	26	2.13387	3.91	205
Germany	2	D	1	LT2	26	2.13387	2.45	94
Germany	2	D	1	LT2	26	2.13387	2.68	116
Germany	2	D	1	LT2	26	2.13387	5.49	287
Germany	2	D	1	LT2	26	2.13387	3.22	149
Germany	2	D	1	LT2	26	2.13387	3.92	167
Germany	2	D	1	LT2	26	2.13387	3.48	144
Germany	2	D	1	LT2	26	2.13387	4.17	180
Germany	2	D	1	LT2	26	2.13387	1.5	65
Germany	2	D	1	LT2	26	2.13387	0.81	17
Germany	2	D	1	LT2	26	2.13387	4.29	204
Germany	2	D	1	LT2	26	2.13387	3.91	221
Germany	2	D	1	LT2	26	2.13387	3.36	152
Germany	2	D	4	DE1	23	1.79677	4.99	230
Germany	2	D	4	DE1	23	1.79677	2.3	110
Germany	2	D	4	DE1	23	1.79677	1.87	108
Germany	2	D	4	DE1	23	1.79677	2.95	180
Germany	2	D	4	DE1	23	1.79677	6.3	452
Germany	2	D	4	DE1	23	1.79677	1.73	74
Germany	2	D	4	DE1	23	1.79677	0.65	20
Germany	2	D	4	DE1	23	1.79677	4.09	220
Germany	2	D	4	DE1	23	1.79677	6.47	290
Germany	2	D	4	DE1	23	1.79677	6.38	374
Germany	2	D	4	DE1	23	1.79677	3.91	234
Germany	2	D	4	DE1	23	1.79677	5.21	294
Germany	2	D	5	FR2	NA	1.60494	4.54	230
Germany	2	D	5	FR2	NA	1.60494	5.19	309
Germany	2	D	5	FR2	NA	1.60494	4.32	234
Germany	2	D	5	FR2	NA	1.60494	3.59	275
Germany	2	D	5	FR2	NA	1.60494	4.11	174
Germany	2	D	5	FR2	NA	1.60494	4.68	286
Germany	2	D	6	LT2	32	1.57273	6.2	206
Germany	2	D	6	LT2	32	1.57273	7	343
Germany	2	D	6	LT2	32	1.57273	1.93	88
Germany	2	D	6	LT2	32	1.57273	7.86	415
Germany	2	D	6	LT2	32	1.57273	1.12	58
Germany	2	D	6	LT2	32	1.57273	0.36	16
Germany	2	D	6	LT2	32	1.57273	3.97	207
Germany	2	D	6	LT2	32	1.57273	0.82	45
Germany	2	D	6	LT2	32	1.57273	2.24	125
Germany	2	D	6	LT2	32	1.57273	1.8	68
Germany	2	D	6	LT2	32	1.57273	3.62	150
Germany	2	D	6	LT2	32	1.57273	3.79	154
Germany	2	D	6	LT2	32	1.57273	5.08	252
Germany	2	D	6	LT2	32	1.57273	2.35	125
Germany	2	D	6	LT2	32	1.57273	1.29	56
Germany	2	D	6	LT2	32	1.57273	0.39	12
Germany	2	D	6	LT2	32	1.57273	3.3	160
Germany	2	D	6	LT2	32	1.57273	1.86	92
Germany	2	D	6	LT2	32	1.57273	1.16	44
Germany	2	D	6	LT2	32	1.57273	4.97	242
Germany	2	D	6	LT2	32	1.57273	4.09	243
Germany	2	D	6	LT2	32	1.57273	6.98	285
Germany	2	D	6	LT2	32	1.57273	5	185
Germany	2	D	6	LT2	32	1.57273	3.59	88
Germany	2	D	6	LT2	32	1.57273	5.45	298
Germany	2	D	6	LT2	32	1.57273	4.58	262
Germany	2	D	6	LT2	32	1.57273	6.72	273
Germany	2	D	6	LT2	32	1.57273	4.82	58
Germany	2	D	6	LT2	32	1.57273	3	174
Germany	2	D	6	LT2	32	1.57273	0.92	43
Germany	2	D	6	LT2	32	1.57273	3.32	175
Germany	2	D	6	LT2	32	1.57273	1	54
Germany	2	D	6	LT2	32	1.57273	1.2	46
Germany	2	D	6	LT2	32	1.57273	2.95	173
Germany	2	D	6	LT2	32	1.57273	1.3	40
Germany	2	D	6	LT2	32	1.57273	1.2	58
Germany	2	D	6	LT2	32	1.57273	1.27	62
Germany	2	D	8	DE1	12	1.3494	7.74	475
Germany	2	D	9	ES2	12	1.94245	10.06	530
Germany	2	D	12	LT2	34	1.5	6.5	358
Germany	2	D	12	LT2	34	1.5	6.53	272
Germany	2	D	12	LT2	34	1.5	3.9	200
Germany	2	D	12	LT2	34	1.5	3.37	137
Germany	2	D	12	LT2	34	1.5	2.7	114
Germany	2	D	12	LT2	34	1.5	5.7	286
Germany	2	D	12	LT2	34	1.5	2.56	115
Germany	2	D	12	LT2	34	1.5	5.7	305
Germany	2	D	12	LT2	34	1.5	7.42	450
Germany	2	D	12	LT2	34	1.5	1.47	75
Germany	2	D	12	LT2	34	1.5	7.3	314
Germany	2	D	12	LT2	34	1.5	3.11	169
Germany	2	D	12	LT2	34	1.5	2.82	163
Germany	2	D	12	LT2	34	1.5	2.8	165
Germany	2	D	12	LT2	34	1.5	2.7	154
Germany	2	D	12	LT2	34	1.5	0.92	48
Germany	2	D	12	LT2	34	1.5	2.45	124
Germany	2	D	12	LT2	34	1.5	2.5	110
Germany	2	D	12	LT2	34	1.5	5.16	220
Germany	2	D	12	LT2	34	1.5	2.08	123
Germany	2	D	12	LT2	34	1.5	6.28	425
Germany	2	D	12	LT2	34	1.5	2.07	92
Germany	2	D	13	LT2	28	2.01928	5.36	256
Germany	2	D	13	LT2	28	2.01928	5.77	352
Germany	2	D	13	LT2	28	2.01928	2.32	114
Germany	2	D	13	LT2	28	2.01928	5.4	298
Germany	2	D	13	LT2	28	2.01928	1.69	68
Germany	2	D	13	LT2	28	2.01928	3.33	194
Germany	2	D	14	IT1	NA	1.4	4.41	127
Germany	2	D	14	IT1	NA	1.4	5.64	257
Germany	2	D	14	IT1	NA	1.4	6.23	376
Germany	2	D	14	IT1	NA	1.4	7.6	472
Germany	2	D	14	IT1	NA	1.4	5.8	200
Germany	2	D	14	IT1	NA	1.4	7.58	525
Germany	2	D	16	DE1	1	1.94937	5.8	165
Germany	2	D	16	DE1	1	1.94937	2.8	140
Germany	2	D	16	DE1	1	1.94937	4.4	222
Germany	2	D	16	DE1	1	1.94937	5.75	287
Germany	2	D	16	DE1	1	1.94937	6.6	390
Germany	2	D	16	DE1	1	1.94937	6.84	400
Germany	2	D	16	DE1	1	1.94937	5.68	360
Germany	2	D	16	DE1	1	1.94937	4.3	232
Germany	2	D	16	DE1	1	1.94937	3.4	250
Germany	2	D	16	DE1	1	1.94937	3.98	224
Germany	2	D	16	DE1	1	1.94937	5.61	449
Germany	2	D	16	DE1	1	1.94937	5.19	314
Germany	2	D	16	DE1	1	1.94937	1.25	60
Germany	2	D	16	DE1	1	1.94937	4.9	337
Germany	2	D	16	DE1	1	1.94937	5.88	380
Germany	2	D	16	DE1	1	1.94937	6.48	382
Germany	2	D	16	DE1	1	1.94937	7.7	515
Germany	2	D	16	DE1	1	1.94937	4.13	225
Germany	2	D	17	ES2	24	1.22696	6.5	518
Germany	2	D	17	ES2	24	1.22696	5.82	335
Germany	2	E	1	ES2.17	NA	0.916667	4.64	212
Germany	2	E	2	LT2	36	0.747514	4.85	114
Germany	2	E	2	LT2	36	0.747514	4.8	151
Germany	2	E	2	LT2	36	0.747514	1.15	28
Germany	2	E	2	LT2	36	0.747514	3.28	100
Germany	2	E	2	LT2	36	0.747514	1.59	57
Germany	2	E	2	LT2	36	0.747514	4.56	167
Germany	2	E	2	LT2	36	0.747514	2.47	80
Germany	2	E	2	LT2	36	0.747514	7.03	380
Germany	2	E	2	LT2	36	0.747514	4.29	149
Germany	2	E	2	LT2	36	0.747514	2.84	94
Germany	2	E	2	LT2	36	0.747514	3.28	102
Germany	2	E	2	LT2	36	0.747514	1.75	23
Germany	2	E	2	LT2	36	0.747514	1.95	54
Germany	2	E	2	LT2	36	0.747514	4.63	140
Germany	2	E	2	LT2	36	0.747514	5.37	207
Germany	2	E	3	IT1	NA	1.4	3.87	76
Germany	2	E	3	IT1	NA	1.4	4.1	84
Germany	2	E	3	IT1	NA	1.4	2.68	50
Germany	2	E	3	IT1	NA	1.4	3.68	93
Germany	2	E	3	IT1	NA	1.4	5.84	155
Germany	2	E	4	GB1	NA	0.840336	4.47	160
Germany	2	E	5	LT2	19	2.9675	0.75	21
Germany	2	E	5	LT2	19	2.9675	1.3	32
Germany	2	E	5	LT2	19	2.9675	2.04	50
Germany	2	E	5	LT2	19	2.9675	1.68	60
Germany	2	E	5	LT2	19	2.9675	1.33	44
Germany	2	E	5	LT2	19	2.9675	2.42	22
Germany	2	E	5	LT2	19	2.9675	1.49	43
Germany	2	E	5	LT2	19	2.9675	3.83	93
Germany	2	E	5	LT2	19	2.9675	2.97	47
Germany	2	E	5	LT2	19	2.9675	0.46	25
Germany	2	E	5	LT2	19	2.9675	1.45	65
Germany	2	E	5	LT2	19	2.9675	1.97	89
Germany	2	E	5	LT2	19	2.9675	1.45	108
Germany	2	E	5	LT2	19	2.9675	4.09	149
Germany	2	E	5	LT2	19	2.9675	5.25	240
Germany	2	E	5	LT2	19	2.9675	2.13	137
Germany	2	E	5	LT2	19	2.9675	2.67	148
Germany	2	E	5	LT2	19	2.9675	2.7	123
Germany	2	E	5	LT2	19	2.9675	2.15	120
Germany	2	E	5	LT2	19	2.9675	5.1	288
Germany	2	E	5	LT2	19	2.9675	4.88	160
Germany	2	E	5	LT2	19	2.9675	7.35	280
Germany	2	E	5	LT2	19	2.9675	0.93	50
Germany	2	E	5	LT2	19	2.9675	4.19	149
Germany	2	E	5	LT2	19	2.9675	3.18	145
Germany	2	E	5	LT2	19	2.9675	5.54	270
Germany	2	E	5	LT2	19	2.9675	0.38	14
Germany	2	E	8	LT2	21	0.658015	2.12	114
Germany	2	E	8	LT2	21	0.658015	4.31	181
Germany	2	E	8	LT2	21	0.658015	1.49	58
Germany	2	E	8	LT2	21	0.658015	6.9	377
Germany	2	E	8	LT2	21	0.658015	6	209
Germany	2	E	8	LT2	21	0.658015	3.05	179
Germany	2	E	9	DE1	24	1.5192	4.38	162
Germany	2	E	9	DE1	24	1.5192	2.12	114
Germany	2	E	9	DE1	24	1.5192	2.44	110
Germany	2	E	9	DE1	24	1.5192	5.05	300
Germany	2	E	9	DE1	24	1.5192	2.15	102
Germany	2	E	9	DE1	24	1.5192	4.41	231
Germany	2	E	9	DE1	24	1.5192	5.04	238
Germany	2	E	9	DE1	24	1.5192	2.28	156
Germany	2	E	9	DE1	24	1.5192	2.26	29
Germany	2	E	9	DE1	24	1.5192	5.64	376
Germany	2	E	11	CH1	NA	1.125	4.06	205
Germany	2	E	11	CH1	NA	1.125	0.74	30
Germany	2	E	12	DE1	17	1.825	5.94	395
Germany	2	E	12	DE1	17	1.825	1.66	92
Germany	2	E	12	DE1	17	1.825	2.88	117
Germany	2	E	12	DE1	17	1.825	2.71	108
Germany	2	E	12	DE1	17	1.825	6.24	450
Germany	2	E	12	DE1	17	1.825	4.28	110
Germany	2	E	12	DE1	17	1.825	5.5	268
Germany	2	E	12	DE1	17	1.825	7.38	435
Germany	2	E	12	DE1	17	1.825	7.32	441
Germany	2	E	13	DE1	4	1.12143	5.59	348
Germany	2	E	17	FR2	NA	1.60494	5.72	391
Germany	2	E	17	FR2	NA	1.60494	5.76	312
Germany	2	E	17	FR2	NA	1.60494	4.54	175
Germany	2	E	17	FR2	NA	1.60494	5.52	242
Germany	2	E	17	FR2	NA	1.60494	2.62	99
Germany	3	A	3	LT2	32	1.57273	8.06	316
Germany	3	A	3	LT2	32	1.57273	5.03	158
Germany	3	A	3	LT2	32	1.57273	4.77	94
Germany	3	A	3	LT2	32	1.57273	2.32	117
Germany	3	A	3	LT2	32	1.57273	2.69	120
Germany	3	A	3	LT2	32	1.57273	0.45	19
Germany	3	A	3	LT2	32	1.57273	3.84	233
Germany	3	A	3	LT2	32	1.57273	0.71	24
Germany	3	A	3	LT2	32	1.57273	3.17	198
Germany	3	A	3	LT2	32	1.57273	2.35	80
Germany	3	A	3	LT2	32	1.57273	5.8	348
Germany	3	A	3	LT2	32	1.57273	3.94	135
Germany	3	A	3	LT2	32	1.57273	2.01	70
Germany	3	A	3	LT2	32	1.57273	1.57	75
Germany	3	A	3	LT2	32	1.57273	2.83	100
Germany	3	A	3	LT2	32	1.57273	6.47	311
Germany	3	A	3	LT2	32	1.57273	3.62	200
Germany	3	A	3	LT2	32	1.57273	3.29	181
Germany	3	A	3	LT2	32	1.57273	0.8	29
Germany	3	A	3	LT2	32	1.57273	4.07	222
Germany	3	A	3	LT2	32	1.57273	5.28	237
Germany	3	A	3	LT2	32	1.57273	1.44	77
Germany	3	A	3	LT2	32	1.57273	5.45	373
Germany	3	A	3	LT2	32	1.57273	5.79	330
Germany	3	A	3	LT2	32	1.57273	3.6	210
Germany	3	A	3	LT2	32	1.57273	0.73	23
Germany	3	A	3	LT2	32	1.57273	6.15	330
Germany	3	A	3	LT2	32	1.57273	6.2	374
Germany	3	A	6	LT2	26	2.13387	2.88	59
Germany	3	A	6	LT2	26	2.13387	4.95	135
Germany	3	A	6	LT2	26	2.13387	4.37	207
Germany	3	A	7	LT1	NA	1.13043	3.41	118
Germany	3	A	7	LT1	NA	1.13043	3.93	135
Germany	3	A	7	LT1	NA	1.13043	1.06	43
Germany	3	A	7	LT1	NA	1.13043	4.49	266
Germany	3	A	7	LT1	NA	1.13043	2.21	75
Germany	3	A	7	LT1	NA	1.13043	4.89	250
Germany	3	A	7	LT1	NA	1.13043	2.82	137
Germany	3	A	7	LT1	NA	1.13043	2.86	140
Germany	3	A	7	LT1	NA	1.13043	4.55	250
Germany	3	A	7	LT1	NA	1.13043	2.41	73
Germany	3	A	7	LT1	NA	1.13043	2.43	127
Germany	3	A	7	LT1	NA	1.13043	6.44	363
Germany	3	A	7	LT1	NA	1.13043	2	91
Germany	3	A	7	LT1	NA	1.13043	1.41	81
Germany	3	A	7	LT1	NA	1.13043	2.71	109
Germany	3	A	7	LT1	NA	1.13043	5.91	267
Germany	3	A	7	LT1	NA	1.13043	3.72	235
Germany	3	A	7	LT1	NA	1.13043	1.41	54
Germany	3	A	7	LT1	NA	1.13043	2.7	117
Germany	3	A	9	FR2	NA	1.60494	5.02	197
Germany	3	A	11	DE1	22	1.3686	4.46	210
Germany	3	A	12	LT1	NA	1.13043	3.92	133
Germany	3	A	12	LT1	NA	1.13043	3.6	78
Germany	3	A	12	LT1	NA	1.13043	4.83	116
Germany	3	A	12	LT1	NA	1.13043	1.56	35
Germany	3	A	12	LT1	NA	1.13043	0.8	18
Germany	3	A	12	LT1	NA	1.13043	3.8	72
Germany	3	A	14	LT2	36	0.747514	2.36	34
Germany	3	A	14	LT2	36	0.747514	2.1	36
Germany	3	A	14	LT2	36	0.747514	2.84	65
Germany	3	B	1	GB1	NA	0.840336	4.66	138
Germany	3	B	1	GB1	NA	0.840336	4.8	85
Germany	3	B	2	CH1	NA	1.125	7.75	430
Germany	3	B	5	LT2	34	1.5	3.91	150
Germany	3	B	5	LT2	34	1.5	7.31	440
Germany	3	B	5	LT2	34	1.5	8.79	498
Germany	3	B	5	LT2	34	1.5	7.5	465
Germany	3	B	5	LT2	34	1.5	7.4	620
Germany	3	B	5	LT2	34	1.5	7.6	568
Germany	3	B	5	LT2	34	1.5	4	169
Germany	3	B	6	FR2	NA	1.60494	6.6	416
Germany	3	B	9	DE1	19	2.20779	6.5	210
Germany	3	B	13	LT2	19	2.9675	5.19	75
Germany	3	B	13	LT2	19	2.9675	2.94	48
Germany	3	B	13	LT2	19	2.9675	4.1	151
Germany	3	B	14	FR1	NA	1.23457	3.3	83
Germany	3	C	1	ES2	13	1.32844	5.2	245
Germany	3	C	1	ES2	13	1.32844	6.36	405
Germany	3	C	2	DE1	20	1.53372	4.84	187
Germany	3	C	2	DE1	20	1.53372	2.44	96
Germany	3	C	2	DE1	20	1.53372	5.8	440
Germany	3	C	2	DE1	20	1.53372	5.7	412
Germany	3	C	2	DE1	20	1.53372	5.2	351
Germany	3	C	2	DE1	20	1.53372	5.5	218
Germany	3	C	2	DE1	20	1.53372	9.5	569
Germany	3	C	2	DE1	20	1.53372	5.43	370
Germany	3	C	2	DE1	20	1.53372	5.95	428
Germany	3	C	2	DE1	20	1.53372	3.7	202
Germany	3	C	2	DE1	20	1.53372	6.38	485
Germany	3	C	3	GB1	NA	0.840336	3.08	86
Germany	3	C	3	GB1	NA	0.840336	5.2	219
Germany	3	C	3	GB1	NA	0.840336	4.23	122
Germany	3	C	3	GB1	NA	0.840336	3.36	132
Germany	3	C	7	DE1	1	1.94937	9.19	609
Germany	3	C	7	DE1	1	1.94937	8.03	452
Germany	3	C	7	DE1	1	1.94937	11.47	460
Germany	3	C	9	LT2	30	3.48	4.33	144
Germany	3	C	9	LT2	30	3.48	5.6	151
Germany	3	C	9	LT2	30	3.48	2.02	53
Germany	3	C	9	LT2	30	3.48	7.33	386
Germany	3	C	9	LT2	30	3.48	4.63	180
Germany	3	C	9	LT2	30	3.48	3.47	156
Germany	3	C	9	LT2	30	3.48	2.45	75
Germany	3	C	9	LT2	30	3.48	6.75	240
Germany	3	C	9	LT2	30	3.48	4.31	194
Germany	3	C	9	LT2	30	3.48	2.44	100
Germany	3	C	9	LT2	30	3.48	3.26	111
Germany	3	C	9	LT2	30	3.48	4.17	123
Germany	3	C	9	LT2	30	3.48	3.36	137
Germany	3	C	9	LT2	30	3.48	4.3	136
Germany	3	C	9	LT2	30	3.48	1.08	30
Germany	3	C	9	LT2	30	3.48	0.98	40
Germany	3	C	9	LT2	30	3.48	2.52	80
Germany	3	C	9	LT2	30	3.48	0.96	42
Germany	3	C	9	LT2	30	3.48	0.94	32
Germany	3	C	9	LT2	30	3.48	1.2	35
Germany	3	C	9	LT2	30	3.48	0.91	31
Germany	3	C	9	LT2	30	3.48	1.18	37
Germany	3	C	9	LT2	30	3.48	3.62	151
Germany	3	C	9	LT2	30	3.48	5.72	242
Germany	3	C	9	LT2	30	3.48	5.31	204
Germany	3	C	9	LT2	30	3.48	1.9	69
Germany	3	C	9	LT2	30	3.48	5.45	236
Germany	3	C	9	LT2	30	3.48	4.7	263
Germany	3	C	11	LT2	8	1.61038	8.59	525
Germany	3	C	11	LT2	8	1.61038	3.73	180
Germany	3	C	11	LT2	8	1.61038	5.21	242
Germany	3	C	11	LT2	8	1.61038	5.55	289
Germany	3	C	11	LT2	8	1.61038	4.37	177
Germany	3	C	11	LT2	8	1.61038	2.98	83
Germany	3	C	11	LT2	8	1.61038	3.49	169
Germany	3	C	11	LT2	8	1.61038	3.18	155
Germany	3	C	11	LT2	8	1.61038	1.6	83
Germany	3	C	11	LT2	8	1.61038	4.84	204
Germany	3	C	11	LT2	8	1.61038	4.79	291
Germany	3	C	11	LT2	8	1.61038	1.38	38
Germany	3	C	12	ES2	22	1.39714	4.54	180
Germany	3	C	15	FR2	NA	1.60494	3.25	101
Germany	3	C	15	FR2	NA	1.60494	3.45	121
Germany	3	C	15	FR2	NA	1.60494	2.72	48
Germany	3	C	16	LT2	33	1.24375	1.35	42
Germany	3	C	16	LT2	33	1.24375	1.86	45
Germany	3	C	16	LT2	33	1.24375	0.74	20
Germany	3	C	16	LT2	33	1.24375	1.17	36
Germany	3	C	16	LT2	33	1.24375	2.29	62
Germany	3	C	16	LT2	33	1.24375	1.54	47
Germany	3	C	16	LT2	33	1.24375	2.17	63
Germany	3	C	16	LT2	33	1.24375	2.5	75
Germany	3	C	16	LT2	33	1.24375	2.42	66
Germany	3	C	16	LT2	33	1.24375	0.9	32
Germany	3	C	16	LT2	33	1.24375	2.57	52
Germany	3	D	2	ES2.17	NA	0.916667	7.3	332
Germany	3	D	3	DE1	26	1.61456	7.6	450
Germany	3	D	3	DE1	26	1.61456	5.15	220
Germany	3	D	3	DE1	26	1.61456	1.67	32
Germany	3	D	3	DE1	26	1.61456	4.38	270
Germany	3	D	3	DE1	26	1.61456	3.48	200
Germany	3	D	3	DE1	26	1.61456	3.5	146
Germany	3	D	3	DE1	26	1.61456	6.72	283
Germany	3	D	3	DE1	26	1.61456	3.8	234
Germany	3	D	3	DE1	26	1.61456	6.11	421
Germany	3	D	3	DE1	26	1.61456	4.58	245
Germany	3	D	3	DE1	26	1.61456	5.13	290
Germany	3	D	3	DE1	26	1.61456	4.88	274
Germany	3	D	3	DE1	26	1.61456	6.82	428
Germany	3	D	3	DE1	26	1.61456	3.34	162
Germany	3	D	3	DE1	26	1.61456	6.07	407
Germany	3	D	4	IT2	NA	1.1	4.08	165
Germany	3	D	4	IT2	NA	1.1	7.69	340
Germany	3	D	4	IT2	NA	1.1	3.15	105
Germany	3	D	4	IT2	NA	1.1	2.13	58
Germany	3	D	5	DE1	2	1.68019	5.48	131
Germany	3	D	5	DE1	2	1.68019	4.83	205
Germany	3	D	5	DE1	2	1.68019	7.39	415
Germany	3	D	5	DE1	2	1.68019	5.45	260
Germany	3	D	5	DE1	2	1.68019	6.08	248
Germany	3	D	5	DE1	2	1.68019	7.85	450
Germany	3	D	5	DE1	2	1.68019	7.67	408
Germany	3	D	6	ES1	NA	1.52174	5.33	256
Germany	3	D	6	ES1	NA	1.52174	2.4	48
Germany	3	D	7	LT2	24	1.7618	6.08	204
Germany	3	D	7	LT2	24	1.7618	4.82	195
Germany	3	D	7	LT2	24	1.7618	0.9	14
Germany	3	D	7	LT2	24	1.7618	5.72	198
Germany	3	D	7	LT2	24	1.7618	2.1	48
Germany	3	D	7	LT2	24	1.7618	4.55	180
Germany	3	D	7	LT2	24	1.7618	4.12	156
Germany	3	D	7	LT2	24	1.7618	5.96	176
Germany	3	D	7	LT2	24	1.7618	3.67	151
Germany	3	D	7	LT2	24	1.7618	2	35
Germany	3	D	7	LT2	24	1.7618	7.5	350
Germany	3	D	7	LT2	24	1.7618	6.21	189
Germany	3	D	7	LT2	24	1.7618	4.64	164
Germany	3	D	7	LT2	24	1.7618	3.3	92
Germany	3	D	10	DE1	24	1.5192	4.19	161
Germany	3	D	10	DE1	24	1.5192	2.12	48
Germany	3	D	10	DE1	24	1.5192	3.06	50
Germany	3	D	10	DE1	24	1.5192	5.27	252
Germany	3	D	10	DE1	24	1.5192	4.29	200
Germany	3	D	10	DE1	24	1.5192	2.28	111
Germany	3	D	10	DE1	24	1.5192	0.78	29
Germany	3	D	10	DE1	24	1.5192	3.81	201
Germany	3	D	10	DE1	24	1.5192	0.7	20
Germany	3	D	10	DE1	24	1.5192	0.4	8
Germany	3	D	10	DE1	24	1.5192	3.88	145
Germany	3	D	10	DE1	24	1.5192	1.2	36
Germany	3	D	10	DE1	24	1.5192	3.76	160
Germany	3	D	10	DE1	24	1.5192	1.4	40
Germany	3	D	10	DE1	24	1.5192	1.12	30
Germany	3	D	10	DE1	24	1.5192	4.2	158
Germany	3	D	10	DE1	24	1.5192	5.89	250
Germany	3	D	10	DE1	24	1.5192	0.5	10
Germany	3	D	10	DE1	24	1.5192	6.78	331
Germany	3	D	10	DE1	24	1.5192	4.91	12
Germany	3	D	10	DE1	24	1.5192	2.18	82
Germany	3	D	10	DE1	24	1.5192	2.33	104
Germany	3	D	10	DE1	24	1.5192	3.19	161
Germany	3	D	10	DE1	24	1.5192	4.47	232
Germany	3	D	11	GB1	NA	0.840336	3.73	75
Germany	3	D	11	GB1	NA	0.840336	4.1	175
Germany	3	D	11	GB1	NA	0.840336	2.3	75
Germany	3	D	11	GB1	NA	0.840336	1.1	15
Germany	3	D	11	GB1	NA	0.840336	4.22	183
Germany	3	D	11	GB1	NA	0.840336	4.44	275
Germany	3	D	12	IT1	NA	1.4	4.59	124
Germany	3	D	12	IT1	NA	1.4	4.68	190
Germany	3	D	12	IT1	NA	1.4	4.08	97
Germany	3	D	12	IT1	NA	1.4	5.2	270
Germany	3	D	12	IT1	NA	1.4	4.4	137
Germany	3	D	13	ES2	9	1.46875	6.87	357
Germany	3	D	13	ES2	9	1.46875	2.15	62
Germany	3	D	13	ES2	9	1.46875	4.3	250
Germany	3	D	13	ES2	9	1.46875	3.66	212
Germany	3	D	13	ES2	9	1.46875	4.97	255
Germany	3	D	13	ES2	9	1.46875	3.03	150
Germany	3	D	13	ES2	9	1.46875	5	210
Germany	3	D	14	ES2	11	1.25812	3.89	171
Germany	3	D	15	LT2	6	1.09048	2.58	5
Germany	3	D	15	LT2	6	1.09048	3.4	72
Germany	3	D	15	LT2	6	1.09048	1.8	25
Germany	3	D	15	LT2	6	1.09048	2.68	45
Germany	3	D	15	LT2	6	1.09048	0.8	14
Germany	3	D	15	LT2	6	1.09048	3.35	98
Germany	3	D	15	LT2	6	1.09048	2.62	48
Germany	3	D	15	LT2	6	1.09048	3	56
Germany	3	D	16	LT2	35	2.22254	1.65	19
Germany	3	D	16	LT2	35	2.22254	0.75	10
Germany	3	D	16	LT2	35	2.22254	0.82	10
Germany	3	D	16	LT2	35	2.22254	0.91	13
Germany	3	D	16	LT2	35	2.22254	1.2	16
Germany	3	D	16	LT2	35	2.22254	2.94	36
Germany	3	D	16	LT2	35	2.22254	0.97	14
Germany	3	D	16	LT2	35	2.22254	0.97	12
Germany	3	D	16	LT2	35	2.22254	2.16	33
Germany	3	D	16	LT2	35	2.22254	1.72	24
Germany	3	D	16	LT2	35	2.22254	1.76	28
Germany	3	D	16	LT2	35	2.22254	2.18	30
Germany	3	D	16	LT2	35	2.22254	2.83	42
Germany	3	D	16	LT2	35	2.22254	0.69	11
Germany	3	D	16	LT2	35	2.22254	1.2	21
Germany	3	D	16	LT2	35	2.22254	1.61	20
Germany	3	D	16	LT2	35	2.22254	1.01	18
Germany	3	D	16	LT2	35	2.22254	0.76	12
Germany	3	D	16	LT2	35	2.22254	0.47	15
Germany	3	D	16	LT2	35	2.22254	2.46	30
Germany	3	D	16	LT2	35	2.22254	0.38	11
Germany	3	D	16	LT2	35	2.22254	1.5	18
Germany	3	D	16	LT2	35	2.22254	2.15	43
Germany	3	D	16	LT2	35	2.22254	0.7	35
Germany	3	D	16	LT2	35	2.22254	2.4	52
Germany	3	D	16	LT2	35	2.22254	2.25	48
Germany	3	D	16	LT2	35	2.22254	2.55	45
Germany	3	D	16	LT2	35	2.22254	1.6	28
Germany	3	D	16	LT2	35	2.22254	2.4	24
Germany	3	D	16	LT2	35	2.22254	1.82	34
Germany	3	D	16	LT2	35	2.22254	1.76	25
Germany	3	D	16	LT2	35	2.22254	1.97	33
Germany	3	D	16	LT2	35	2.22254	0.83	21
Germany	3	D	16	LT2	35	2.22254	1.83	35
Germany	3	D	16	LT2	35	2.22254	1.92	29
Germany	3	D	16	LT2	35	2.22254	0.62	14
Germany	3	D	16	LT2	35	2.22254	1.04	14
Germany	3	D	16	LT2	35	2.22254	1.34	24
Germany	3	D	16	LT2	35	2.22254	3.25	40
Germany	3	D	16	LT2	35	2.22254	1.39	31
Germany	3	D	16	LT2	35	2.22254	1.58	26
Germany	3	D	16	LT2	35	2.22254	1.12	20
Germany	3	D	17	LT2	29	1.44832	1.72	18
Germany	3	D	17	LT2	29	1.44832	0.95	12
Germany	3	D	17	LT2	29	1.44832	1.36	22
Germany	3	D	17	LT2	29	1.44832	1.5	26
Germany	3	E	1	LT2	27	2.12674	4	158
Germany	3	E	1	LT2	27	2.12674	3.49	205
Germany	3	E	1	LT2	27	2.12674	2.85	110
Germany	3	E	1	LT2	27	2.12674	3.67	188
Germany	3	E	1	LT2	27	2.12674	3.13	130
Germany	3	E	1	LT2	27	2.12674	2.71	58
Germany	3	E	1	LT2	27	2.12674	1.79	70
Germany	3	E	1	LT2	27	2.12674	2.25	51
Germany	3	E	1	LT2	27	2.12674	1.16	49
Germany	3	E	1	LT2	27	2.12674	2.77	96
Germany	3	E	1	LT2	27	2.12674	1.12	31
Germany	3	E	2	LT2	3	1.08855	5.28	208
Germany	3	E	2	LT2	3	1.08855	4.82	174
Germany	3	E	2	LT2	3	1.08855	7.08	360
Germany	3	E	2	LT2	3	1.08855	3.55	165
Germany	3	E	2	LT2	3	1.08855	5.95	239
Germany	3	E	2	LT2	3	1.08855	4.92	216
Germany	3	E	2	LT2	3	1.08855	2.9	50
Germany	3	E	2	LT2	3	1.08855	8.9	350
Germany	3	E	2	LT2	3	1.08855	4.8	246
Germany	3	E	2	LT2	3	1.08855	3.5	147
Germany	3	E	4	ES2	19	0.654088	3.35	168
Germany	3	E	5	IT2	NA	1.1	4.67	240
Germany	3	E	5	IT2	NA	1.1	2.25	36
Germany	3	E	5	IT2	NA	1.1	1.71	50
Germany	3	E	5	IT2	NA	1.1	7.35	348
Germany	3	E	5	IT2	NA	1.1	3.85	114
Germany	3	E	5	IT2	NA	1.1	5.11	309
Germany	3	E	6	ES2	23	1.53978	5.7	423
Germany	3	E	6	ES2	23	1.53978	4.89	311
Germany	3	E	6	ES2	23	1.53978	5.44	359
Germany	3	E	6	ES2	23	1.53978	2.77	141
Germany	3	E	6	ES2	23	1.53978	3.15	168
Germany	3	E	7	FR1	NA	1.23457	5.18	217
Germany	3	E	7	FR1	NA	1.23457	2.72	144
Germany	3	E	7	FR1	NA	1.23457	1.88	70
Germany	3	E	7	FR1	NA	1.23457	3.38	160
Germany	3	E	7	FR1	NA	1.23457	4.39	115
Germany	3	E	7	FR1	NA	1.23457	1.2	50
Germany	3	E	7	FR1	NA	1.23457	3	150
Germany	3	E	7	FR1	NA	1.23457	4.33	198
Germany	3	E	7	FR1	NA	1.23457	5.62	255
Germany	3	E	7	FR1	NA	1.23457	1.08	40
Germany	3	E	7	FR1	NA	1.23457	3.19	135
Germany	3	E	7	FR1	NA	1.23457	3.57	174
Germany	3	E	7	FR1	NA	1.23457	5.79	300
Germany	3	E	8	LT1	NA	1.13043	3.01	64
Germany	3	E	8	LT1	NA	1.13043	1.53	40
Germany	3	E	8	LT1	NA	1.13043	4.01	175
Germany	3	E	8	LT1	NA	1.13043	1.46	36
Germany	3	E	8	LT1	NA	1.13043	1.14	30
Germany	3	E	8	LT1	NA	1.13043	3.47	162
Germany	3	E	8	LT1	NA	1.13043	0.9	35
Germany	3	E	8	LT1	NA	1.13043	1.31	50
Germany	3	E	8	LT1	NA	1.13043	4.94	281
Germany	3	E	8	LT1	NA	1.13043	5	243
Germany	3	E	8	LT1	NA	1.13043	2	130
Germany	3	E	8	LT1	NA	1.13043	2	95
Germany	3	E	8	LT1	NA	1.13043	0.82	35
Germany	3	E	8	LT1	NA	1.13043	1.89	93
Germany	3	E	8	LT1	NA	1.13043	1.24	70
Germany	3	E	8	LT1	NA	1.13043	1.08	95
Germany	3	E	8	LT1	NA	1.13043	0.5	30
Germany	3	E	8	LT1	NA	1.13043	2.1	118
Germany	3	E	8	LT1	NA	1.13043	2.62	140
Germany	3	E	8	LT1	NA	1.13043	0.86	43
Germany	3	E	8	LT1	NA	1.13043	0.83	38
Germany	3	E	8	LT1	NA	1.13043	4.25	25
Germany	3	E	8	LT1	NA	1.13043	0.48	22
Germany	3	E	8	LT1	NA	1.13043	1.45	56
Germany	3	E	8	LT1	NA	1.13043	1.5	75
Germany	3	E	8	LT1	NA	1.13043	4.22	204
Germany	3	E	8	LT1	NA	1.13043	1.44	72
Germany	3	E	8	LT1	NA	1.13043	5.3	313
Germany	3	E	8	LT1	NA	1.13043	2.94	94
Germany	3	E	8	LT1	NA	1.13043	4.15	197
Germany	3	E	8	LT1	NA	1.13043	1.83	104
Germany	3	E	8	LT1	NA	1.13043	1.64	30
Germany	3	E	8	LT1	NA	1.13043	0.68	19
Germany	3	E	8	LT1	NA	1.13043	2.9	118
Germany	3	E	8	LT1	NA	1.13043	0.84	28
Germany	3	E	8	LT1	NA	1.13043	2.23	70
Germany	3	E	8	LT1	NA	1.13043	1.54	60
Germany	3	E	8	LT1	NA	1.13043	4.5	255
Germany	3	E	8	LT1	NA	1.13043	2.03	135
Germany	3	E	8	LT1	NA	1.13043	3.26	160
Germany	3	E	8	LT1	NA	1.13043	0.93	40
Germany	3	E	8	LT1	NA	1.13043	2.3	96
Germany	3	E	8	LT1	NA	1.13043	3	138
Germany	3	E	8	LT1	NA	1.13043	0.45	24
Germany	3	E	8	LT1	NA	1.13043	1.57	84
Germany	3	E	8	LT1	NA	1.13043	2.52	130
Germany	3	E	8	LT1	NA	1.13043	0.67	20
Germany	3	E	8	LT1	NA	1.13043	2.2	110
Germany	3	E	8	LT1	NA	1.13043	1.16	45
Germany	3	E	8	LT1	NA	1.13043	0.84	27
Germany	3	E	8	LT1	NA	1.13043	2.47	112
Germany	3	E	8	LT1	NA	1.13043	2.81	154
Germany	3	E	8	LT1	NA	1.13043	0.84	51
Germany	3	E	8	LT1	NA	1.13043	0.4	16
Germany	3	E	8	LT1	NA	1.13043	2.37	163
Germany	3	E	8	LT1	NA	1.13043	1.39	114
Germany	3	E	8	LT1	NA	1.13043	2.87	142
Germany	3	E	8	LT1	NA	1.13043	4.12	208
Germany	3	E	8	LT1	NA	1.13043	2.32	90
Germany	3	E	8	LT1	NA	1.13043	0.69	13
Germany	3	E	8	LT1	NA	1.13043	2.94	140
Germany	3	E	8	LT1	NA	1.13043	1.14	51
Germany	3	E	8	LT1	NA	1.13043	0.79	25
Germany	3	E	8	LT1	NA	1.13043	3.12	142
Germany	3	E	8	LT1	NA	1.13043	1.64	66
Germany	3	E	8	LT1	NA	1.13043	4.27	186
Germany	3	E	10	LT2	1	1.10225	1.03	10
Germany	3	E	10	LT2	1	1.10225	3.4	108
Germany	3	E	10	LT2	1	1.10225	2.69	75
Germany	3	E	10	LT2	1	1.10225	2.29	120
Germany	3	E	10	LT2	1	1.10225	2.86	118
Germany	3	E	10	LT2	1	1.10225	5.02	260
Germany	3	E	10	LT2	1	1.10225	3.65	160
Germany	3	E	10	LT2	1	1.10225	3.98	205
Germany	3	E	10	LT2	1	1.10225	4.92	234
Germany	3	E	10	LT2	1	1.10225	1.38	55
Germany	3	E	10	LT2	1	1.10225	3.93	202
Germany	3	E	10	LT2	1	1.10225	4.51	142
Germany	3	E	10	LT2	1	1.10225	2.36	67
Germany	3	E	10	LT2	1	1.10225	2.46	79
Germany	3	E	10	LT2	1	1.10225	0.97	30
Germany	3	E	10	LT2	1	1.10225	1.77	43
Germany	3	E	10	LT2	1	1.10225	1.23	33
Germany	3	E	10	LT2	1	1.10225	5.34	93
Germany	3	E	10	LT2	1	1.10225	2.43	225
Germany	3	E	10	LT2	1	1.10225	3.77	200
Germany	3	E	10	LT2	1	1.10225	1.12	58
Germany	3	E	10	LT2	1	1.10225	4.4	168
Germany	3	E	10	LT2	1	1.10225	1.54	88
Germany	3	E	10	LT2	1	1.10225	5.26	291
Germany	3	E	10	LT2	1	1.10225	3.1	142
Germany	3	E	10	LT2	1	1.10225	2.8	175
Germany	3	E	10	LT2	1	1.10225	4.41	234
Germany	3	E	10	LT2	1	1.10225	2.4	120
Germany	3	E	10	LT2	1	1.10225	1.06	70
Germany	3	E	10	LT2	1	1.10225	2.85	156
Germany	3	E	10	LT2	1	1.10225	2.13	115
Germany	3	E	10	LT2	1	1.10225	4.93	252
Germany	3	E	10	LT2	1	1.10225	3.24	155
Germany	3	E	10	LT2	1	1.10225	3.2	140
Germany	3	E	11	ES2.17	NA	0.916667	6.64	204
Germany	3	E	11	ES2.17	NA	0.916667	2.72	61
Germany	3	E	11	ES2.17	NA	0.916667	3	127
Germany	3	E	11	ES2.17	NA	0.916667	3.8	169
Germany	3	E	11	ES2.17	NA	0.916667	2.78	125
Germany	3	E	12	LT2	28	2.01928	2.33	41
Germany	3	E	12	LT2	28	2.01928	1.84	28
Germany	3	E	12	LT2	28	2.01928	1.87	28
Germany	3	E	12	LT2	28	2.01928	2.02	50
Germany	3	E	12	LT2	28	2.01928	0.92	18
Germany	3	E	12	LT2	28	2.01928	4.13	121
Germany	3	E	12	LT2	28	2.01928	1.48	25
Germany	3	E	12	LT2	28	2.01928	3.63	114
Germany	3	E	12	LT2	28	2.01928	1.81	50
Germany	3	E	12	LT2	28	2.01928	1.22	35
Germany	3	E	12	LT2	28	2.01928	1.73	41
Germany	3	E	12	LT2	28	2.01928	1.92	32
Germany	3	E	12	LT2	28	2.01928	1.71	30
Germany	3	E	12	LT2	28	2.01928	4.3	115
Germany	3	E	12	LT2	28	2.01928	3.38	85
Germany	3	E	12	LT2	28	2.01928	1.84	40
Germany	3	E	12	LT2	28	2.01928	4.03	103
Germany	3	E	12	LT2	28	2.01928	3.33	135
Germany	3	E	12	LT2	28	2.01928	1.92	45
Germany	3	E	12	LT2	28	2.01928	3.83	190
Germany	3	E	13	DE1	15	1.91059	1.93	37
Germany	3	E	13	DE1	15	1.91059	1.4	35
Germany	3	E	13	DE1	15	1.91059	1.44	30
Germany	3	E	13	DE1	15	1.91059	1.91	39
Germany	3	E	13	DE1	15	1.91059	1.76	30
Germany	3	E	13	DE1	15	1.91059	1.62	20
Germany	3	E	13	DE1	15	1.91059	1.16	38
Germany	3	E	13	DE1	15	1.91059	1.45	25
Germany	3	E	13	DE1	15	1.91059	1.74	56
Germany	3	E	13	DE1	15	1.91059	2.23	71
Germany	3	E	13	DE1	15	1.91059	0.48	8
Germany	3	E	13	DE1	15	1.91059	0.96	42
Germany	3	E	13	DE1	15	1.91059	1.14	33
Germany	3	E	13	DE1	15	1.91059	1.56	40
Germany	3	E	13	DE1	15	1.91059	0.85	36
Germany	3	E	13	DE1	15	1.91059	0.82	20
Germany	3	E	13	DE1	15	1.91059	1.16	34
Germany	3	E	13	DE1	15	1.91059	1.61	40
Germany	3	E	13	DE1	15	1.91059	1.86	2,4
Germany	3	E	13	DE1	15	1.91059	2.4	86
Germany	3	E	13	DE1	15	1.91059	1.29	34
Germany	3	E	13	DE1	15	1.91059	1.51	45
Germany	3	E	13	DE1	15	1.91059	2.16	62
Germany	3	E	13	DE1	15	1.91059	1.76	90
Germany	3	E	13	DE1	15	1.91059	1.19	45
Germany	3	E	13	DE1	15	1.91059	1.54	55
Germany	3	E	13	DE1	15	1.91059	2.26	102
Germany	3	E	13	DE1	15	1.91059	1.63	88
Germany	3	E	13	DE1	15	1.91059	0.59	20
Germany	3	E	13	DE1	15	1.91059	1.76	60
Germany	3	E	13	DE1	15	1.91059	2.4	90
Germany	3	E	13	DE1	15	1.91059	1.72	70
Germany	3	E	13	DE1	15	1.91059	1.02	28
Germany	3	E	13	DE1	15	1.91059	1.67	52
Germany	3	E	13	DE1	15	1.91059	1.8	40
Germany	3	E	13	DE1	15	1.91059	2.58	130
Germany	3	E	13	DE1	15	1.91059	1.33	35
Germany	3	E	13	DE1	15	1.91059	2.42	84
Germany	3	E	13	DE1	15	1.91059	4.8	275
Germany	3	E	13	DE1	15	1.91059	1.94	70
Germany	3	E	13	DE1	15	1.91059	0.4	15
Germany	3	E	13	DE1	15	1.91059	0.66	23
Germany	3	E	13	DE1	15	1.91059	1.1	40
Germany	3	E	13	DE1	15	1.91059	0.48	16
Germany	3	E	13	DE1	15	1.91059	1.19	30
Germany	3	E	13	DE1	15	1.91059	0.81	28
Germany	3	E	13	DE1	15	1.91059	2.1	50
Germany	3	E	13	DE1	15	1.91059	0.8	34
Germany	3	E	13	DE1	15	1.91059	0.86	34
Germany	3	E	13	DE1	15	1.91059	0.45	17
Germany	3	E	13	DE1	15	1.91059	0.35	14
Germany	3	E	13	DE1	15	1.91059	0.9	31
Germany	3	E	13	DE1	15	1.91059	0.6	25
Germany	3	E	13	DE1	15	1.91059	1.5	31
Germany	3	E	13	DE1	15	1.91059	1.02	29
Germany	3	E	13	DE1	15	1.91059	2.14	50
Germany	3	E	13	DE1	15	1.91059	1.19	50
Germany	3	E	13	DE1	15	1.91059	0.7	22
Germany	3	E	13	DE1	15	1.91059	1.3	28
Germany	3	E	13	DE1	15	1.91059	1.5	35
Germany	3	E	13	DE1	15	1.91059	2	42
Germany	3	E	13	DE1	15	1.91059	0.95	32
Germany	3	E	13	DE1	15	1.91059	1.86	60
Germany	3	E	13	DE1	15	1.91059	0.66	18
Germany	3	E	13	DE1	15	1.91059	1.46	40
Germany	3	E	13	DE1	15	1.91059	0.97	28
Germany	3	E	13	DE1	15	1.91059	0.57	28
Germany	3	E	13	DE1	15	1.91059	1.24	50
Germany	3	E	13	DE1	15	1.91059	1.26	41
Germany	3	E	13	DE1	15	1.91059	0.81	30
Germany	3	E	13	DE1	15	1.91059	0.87	35
Germany	3	E	13	DE1	15	1.91059	0.43	17
Germany	3	E	13	DE1	15	1.91059	0.86	22
Germany	3	E	13	DE1	15	1.91059	0.78	20
Germany	3	E	13	DE1	15	1.91059	1.62	45
Germany	3	E	13	DE1	15	1.91059	0.75	22
Germany	3	E	13	DE1	15	1.91059	0.71	25
Germany	3	E	13	DE1	15	1.91059	2.13	53
Germany	3	E	13	DE1	15	1.91059	0.91	25
Germany	3	E	13	DE1	15	1.91059	1	31
Germany	3	E	13	DE1	15	1.91059	1.66	51
Germany	3	E	13	DE1	15	1.91059	2.94	35
Germany	3	E	13	DE1	15	1.91059	0.72	25
Germany	3	E	13	DE1	15	1.91059	0.7	28
Germany	3	E	13	DE1	15	1.91059	3	130
Germany	3	E	13	DE1	15	1.91059	1.55	51
Germany	3	E	13	DE1	15	1.91059	2.34	83
Germany	3	E	13	DE1	15	1.91059	0.35	10
Germany	3	E	13	DE1	15	1.91059	1.4	45
Germany	3	E	13	DE1	15	1.91059	1.22	40
Germany	3	E	13	DE1	15	1.91059	1	36
Germany	3	E	13	DE1	15	1.91059	2.04	65
Germany	3	E	13	DE1	15	1.91059	2.03	52
Germany	3	E	13	DE1	15	1.91059	0.79	24
Germany	3	E	13	DE1	15	1.91059	2.02	80
Germany	3	E	13	DE1	15	1.91059	1	11
Germany	3	E	13	DE1	15	1.91059	0.95	24
Germany	3	E	13	DE1	15	1.91059	2.18	104
Germany	3	E	13	DE1	15	1.91059	3.29	135
Germany	3	E	13	DE1	15	1.91059	2.12	104
Germany	3	E	13	DE1	15	1.91059	1.48	71
Germany	3	E	13	DE1	15	1.91059	2.33	120
Germany	3	E	13	DE1	15	1.91059	3.28	150
Germany	3	E	13	DE1	15	1.91059	3.12	214
Germany	3	E	13	DE1	15	1.91059	2.15	108
Germany	3	E	13	DE1	15	1.91059	0.64	40
Germany	3	E	13	DE1	15	1.91059	1.17	32
Germany	3	E	13	DE1	15	1.91059	0.52	30
Germany	3	E	13	DE1	15	1.91059	0.68	39
Germany	3	E	13	DE1	15	1.91059	3.4	134
Germany	3	E	13	DE1	15	1.91059	0.84	45
Germany	3	E	13	DE1	15	1.91059	1.04	55
Germany	3	E	13	DE1	15	1.91059	2.1	75
Germany	3	E	14	DE1	12	1.3494	2.57	44
Germany	3	E	14	DE1	12	1.3494	2.83	59
Germany	3	E	15	ES2	M7	1.02468	0.44	8
Germany	3	E	15	ES2	M7	1.02468	0.61	11
Germany	3	E	15	ES2	M7	1.02468	1.44	25
Germany	3	E	15	ES2	M7	1.02468	1.32	18
Germany	3	E	15	ES2	M7	1.02468	3.3	81
Germany	3	E	15	ES2	M7	1.02468	2.55	41
Germany	3	E	15	ES2	M7	1.02468	1.52	22
Germany	3	E	15	ES2	M7	1.02468	1.91	37
Germany	3	E	15	ES2	M7	1.02468	2.54	102
Germany	3	E	16	DE1	25	1.46869	0.4	10
Germany	3	E	16	DE1	25	1.46869	1	16
Germany	3	E	16	DE1	25	1.46869	1	18
Germany	3	E	16	DE1	25	1.46869	1.4	28
Germany	3	E	16	DE1	25	1.46869	0.8	12
Germany	3	E	16	DE1	25	1.46869	0.3	10
Germany	3	E	16	DE1	25	1.46869	0.55	14
Germany	3	E	16	DE1	25	1.46869	1.05	10
Germany	3	E	16	DE1	25	1.46869	1.36	24
Germany	3	E	16	DE1	25	1.46869	1	18
Germany	3	E	16	DE1	25	1.46869	1.5	25
Germany	3	E	16	DE1	25	1.46869	0.6	16
Germany	3	E	16	DE1	25	1.46869	1.8	38
Germany	3	E	16	DE1	25	1.46869	0.5	16
Germany	3	E	16	DE1	25	1.46869	0.83	18
Germany	3	E	16	DE1	25	1.46869	1.5	25
Germany	3	E	16	DE1	25	1.46869	1.7	25
Germany	3	E	16	DE1	25	1.46869	0.8	20
Germany	3	E	16	DE1	25	1.46869	1.5	25
Germany	3	E	16	DE1	25	1.46869	1.3	22
Germany	3	E	16	DE1	25	1.46869	1.22	25
Germany	3	E	16	DE1	25	1.46869	2.15	41
Germany	3	E	16	DE1	25	1.46869	2.44	33
Germany	3	E	16	DE1	25	1.46869	2	35
Germany	3	E	16	DE1	25	1.46869	1.6	32
Germany	3	E	16	DE1	25	1.46869	1.78	35
Germany	3	E	16	DE1	25	1.46869	1.94	40
Germany	3	E	16	DE1	25	1.46869	1	25
Germany	3	E	16	DE1	25	1.46869	2.01	41
Germany	3	E	16	DE1	25	1.46869	2.96	52
Germany	3	E	16	DE1	25	1.46869	0.67	21
Germany	3	E	16	DE1	25	1.46869	1.36	20
Germany	3	E	16	DE1	25	1.46869	1.7	40
Germany	3	E	17	IT1	NA	1.4	1.87	28

## Sheet: BudBurst
Garden	Block	Column	Row	Population	Family	SeedWeight (g-3)	BudBurst (Day of year)
Germany	1	A	14	LT2	3	1.08855	84
Germany	1	A	14	LT2	3	1.08855	86
Germany	1	B	4	LT2	32	1.57273	74
Germany	1	B	4	LT2	32	1.57273	81
Germany	1	B	4	LT2	32	1.57273	84
Germany	1	B	4	LT2	32	1.57273	84
Germany	1	B	4	LT2	32	1.57273	84
Germany	1	B	4	LT2	32	1.57273	84
Germany	1	B	4	LT2	32	1.57273	84
Germany	1	B	5	ES1	NA	1.52174	84
Germany	1	B	6	LT2	28	2.01928	84
Germany	1	B	9	IT1	NA	1.4	93
Germany	1	B	10	LT2	1	1.10225	81
Germany	1	B	10	LT2	1	1.10225	84
Germany	1	B	10	LT2	1	1.10225	91
Germany	1	B	13	DE1	17	1.825	84
Germany	1	B	13	DE1	17	1.825	89
Germany	1	B	13	DE1	17	1.825	81
Germany	1	B	13	DE1	17	1.825	84
Germany	1	B	13	DE1	17	1.825	77
Germany	1	C	2	DE1	24	1.5192	81
Germany	1	C	4	ES2	18	1.41642	77
Germany	1	C	9	LT2	26	2.13387	89
Germany	1	C	9	LT2	26	2.13387	91
Germany	1	C	9	LT2	26	2.13387	84
Germany	1	C	9	LT2	26	2.13387	91
Germany	1	C	9	LT2	26	2.13387	91
Germany	1	C	9	LT2	26	2.13387	81
Germany	1	C	9	LT2	26	2.13387	84
Germany	1	C	9	LT2	26	2.13387	84
Germany	1	C	9	LT2	26	2.13387	91
Germany	1	C	9	LT2	26	2.13387	89
Germany	1	C	9	LT2	26	2.13387	86
Germany	1	C	10	DE1	26	1.61456	81
Germany	1	C	11	LT1	NA	1.13043	84
Germany	1	C	12	LT2	34	1.5	81
Germany	1	C	12	LT2	34	1.5	89
Germany	1	C	12	LT2	34	1.5	84
Germany	1	C	16	LT1	NA	1.13043	77
Germany	1	C	16	LT1	NA	1.13043	72
Germany	1	C	16	LT1	NA	1.13043	72
Germany	1	C	16	LT1	NA	1.13043	89
Germany	1	C	16	LT1	NA	1.13043	89
Germany	1	C	16	LT1	NA	1.13043	89
Germany	1	D	4	DE1	15	1.91059	81
Germany	1	D	4	DE1	15	1.91059	81
Germany	1	D	5	IT2	NA	1.1	98
Germany	1	D	7	LT2	19	2.9675	84
Germany	1	D	7	LT2	19	2.9675	91
Germany	1	D	7	LT2	19	2.9675	81
Germany	1	D	7	LT2	19	2.9675	84
Germany	1	D	7	LT2	19	2.9675	81
Germany	1	D	8	FR2	NA	1.60494	89
Germany	1	D	8	FR2	NA	1.60494	86
Germany	1	D	8	FR2	NA	1.60494	81
Germany	1	D	8	FR2	NA	1.60494	86
Germany	1	D	10	LT2	30	3.48	81
Germany	1	D	10	LT2	30	3.48	89
Germany	1	D	10	LT2	30	3.48	84
Germany	1	D	10	LT2	30	3.48	84
Germany	1	D	10	LT2	30	3.48	91
Germany	1	D	10	LT2	30	3.48	89
Germany	1	D	10	LT2	30	3.48	93
Germany	1	D	10	LT2	30	3.48	84
Germany	1	D	11	LT2	8	1.61038	84
Germany	1	D	12	DE1	21	1.77952	84
Germany	1	D	12	DE1	21	1.77952	84
Germany	1	D	14	ES2	22	1.39714	81
Germany	1	D	14	ES2	22	1.39714	81
Germany	1	D	15	LT1	NA	1.13043	89
Germany	1	D	15	LT1	NA	1.13043	77
Germany	1	D	15	LT1	NA	1.13043	74
Germany	1	D	15	LT1	NA	1.13043	NA
Germany	1	D	15	LT1	NA	1.13043	81
Germany	1	D	15	LT1	NA	1.13043	79
Germany	1	D	15	LT1	NA	1.13043	84
Germany	1	D	16	DE1	25	1.46869	84
Germany	1	D	16	DE1	25	1.46869	81
Germany	1	E	3	IT1	NA	1.4	89
Germany	1	E	3	IT1	NA	1.4	84
Germany	1	E	3	IT1	NA	1.4	89
Germany	1	E	5	LT2	33	1.24375	84
Germany	1	E	5	LT2	33	1.24375	84
Germany	1	E	5	LT2	33	1.24375	89
Germany	1	E	5	LT2	33	1.24375	81
Germany	1	E	5	LT2	33	1.24375	84
Germany	1	E	5	LT2	33	1.24375	NA
Germany	1	E	5	LT2	33	1.24375	84
Germany	1	E	5	LT2	33	1.24375	89
Germany	1	E	5	LT2	33	1.24375	91
Germany	1	E	5	LT2	33	1.24375	86
Germany	1	E	5	LT2	33	1.24375	91
Germany	1	E	5	LT2	33	1.24375	86
Germany	1	E	6	ES2	M1	1.20746	84
Germany	1	E	7	DE1	23	1.79677	81
Germany	1	E	7	DE1	23	1.79677	86
Germany	1	E	7	DE1	23	1.79677	81
Germany	1	E	7	DE1	23	1.79677	81
Germany	1	E	7	DE1	23	1.79677	81
Germany	1	E	7	DE1	23	1.79677	91
Germany	1	E	7	DE1	23	1.79677	81
Germany	1	E	8	DE1	2	1.68019	84
Germany	1	E	9	LT2	24	1.7618	84
Germany	1	E	9	LT2	24	1.7618	81
Germany	1	E	9	LT2	24	1.7618	77
Germany	1	E	9	LT2	24	1.7618	81
Germany	1	E	10	ES2	3	0.977778	77
Germany	1	E	11	IT2	NA	1.1	81
Germany	1	E	11	IT2	NA	1.1	74
Germany	1	E	11	IT2	NA	1.1	84
Germany	1	E	14	GB1	NA	0.840336	81
Germany	1	E	14	GB1	NA	0.840336	89
Germany	1	E	14	GB1	NA	0.840336	81
Germany	1	E	16	LT2	6	1.09048	89
Germany	1	E	17	DE1	22	1.3686	89
Germany	1	E	17	DE1	22	1.3686	84
Germany	1	E	17	DE1	22	1.3686	81
Germany	2	A	18	DE1	15	1.91059	84
Germany	2	A	18	DE1	15	1.91059	84
Germany	2	A	18	DE1	15	1.91059	79
Germany	2	A	18	DE1	15	1.91059	74
Germany	2	A	19	GB1	NA	0.840336	84
Germany	2	A	20	LT2	30	3.48	86
Germany	2	A	20	LT2	30	3.48	91
Germany	2	A	20	LT2	30	3.48	86
Germany	2	A	21	FR2	NA	1.60494	86
Germany	2	A	21	FR2	NA	1.60494	89
Germany	2	A	25	ES2	22	1.39714	86
Germany	2	A	26	LT2	17	0.842593	86
Germany	2	A	26	LT2	17	0.842593	84
Germany	2	A	27	DE1	18	2.25952	84
Germany	2	A	27	DE1	18	2.25952	84
Germany	2	A	27	DE1	18	2.25952	89
Germany	2	A	29	LT2	33	1.24375	93
Germany	2	A	29	LT2	33	1.24375	93
Germany	2	A	29	LT2	33	1.24375	91
Germany	2	A	29	LT2	33	1.24375	91
Germany	2	A	29	LT2	33	1.24375	93
Germany	2	A	29	LT2	33	1.24375	89
Germany	2	A	29	LT2	33	1.24375	91
Germany	2	A	29	LT2	33	1.24375	91
Germany	2	A	29	LT2	33	1.24375	93
Germany	2	A	29	LT2	33	1.24375	93
Germany	2	A	29	LT2	33	1.24375	93
Germany	2	A	29	LT2	33	1.24375	93
Germany	2	A	32	DE1	20	1.53372	89
Germany	2	A	32	DE1	20	1.53372	84
Germany	2	B	26	LT2	3	1.08855	84
Germany	2	B	27	IT2	NA	1.1	72
Germany	2	B	31	LT2	35	2.22254	84
Germany	2	B	31	LT2	35	2.22254	84
Germany	2	B	31	LT2	35	2.22254	84
Germany	2	B	31	LT2	35	2.22254	84
Germany	2	B	31	LT2	35	2.22254	84
Germany	2	B	31	LT2	35	2.22254	79
Germany	2	B	31	LT2	35	2.22254	79
Germany	2	B	31	LT2	35	2.22254	84
Germany	2	B	32	LT1	NA	1.13043	89
Germany	2	B	32	LT1	NA	1.13043	91
Germany	2	B	32	LT1	NA	1.13043	91
Germany	2	B	32	LT1	NA	1.13043	NA
Germany	2	B	32	LT1	NA	1.13043	89
Germany	2	B	32	LT1	NA	1.13043	93
Germany	2	B	32	LT1	NA	1.13043	86
Germany	2	B	33	LT1	NA	1.13043	84
Germany	2	B	33	LT1	NA	1.13043	89
Germany	2	B	33	LT1	NA	1.13043	NA
Germany	2	B	33	LT1	NA	1.13043	84
Germany	2	B	33	LT1	NA	1.13043	NA
Germany	2	B	33	LT1	NA	1.13043	89
Germany	2	B	33	LT1	NA	1.13043	86
Germany	2	B	33	LT1	NA	1.13043	89
Germany	2	B	33	LT1	NA	1.13043	81
Germany	2	B	34	LT2	24	1.7618	86
Germany	2	B	34	LT2	24	1.7618	84
Germany	2	B	34	LT2	24	1.7618	84
Germany	2	B	34	LT2	24	1.7618	74
Germany	2	C	21	LT2	1	1.10225	84
Germany	2	C	28	DE1	19	2.20779	81
Germany	2	C	28	DE1	19	2.20779	84
Germany	2	C	30	LT1	NA	1.13043	84
Germany	2	C	30	LT1	NA	1.13043	89
Germany	2	C	30	LT1	NA	1.13043	NA
Germany	2	C	30	LT1	NA	1.13043	74
Germany	2	C	30	LT1	NA	1.13043	84
Germany	2	C	30	LT1	NA	1.13043	NA
Germany	2	C	31	IT2	NA	1.1	74
Germany	2	C	31	IT2	NA	1.1	84
Germany	2	C	32	LT2	29	1.44832	74
Germany	2	C	32	LT2	29	1.44832	89
Germany	2	C	32	LT2	29	1.44832	84
Germany	2	C	33	LT2	27	2.12674	84
Germany	2	C	34	DE1	25	1.46869	81
Germany	2	C	34	DE1	25	1.46869	84
Germany	2	C	34	DE1	25	1.46869	86
Germany	2	C	34	DE1	25	1.46869	84
Germany	2	C	34	DE1	25	1.46869	81
Germany	2	C	34	DE1	25	1.46869	81
Germany	2	D	18	LT2	26	2.13387	89
Germany	2	D	18	LT2	26	2.13387	91
Germany	2	D	18	LT2	26	2.13387	86
Germany	2	D	18	LT2	26	2.13387	81
Germany	2	D	18	LT2	26	2.13387	89
Germany	2	D	18	LT2	26	2.13387	81
Germany	2	D	18	LT2	26	2.13387	91
Germany	2	D	18	LT2	26	2.13387	84
Germany	2	D	18	LT2	26	2.13387	84
Germany	2	D	18	LT2	26	2.13387	86
Germany	2	D	21	DE1	23	1.79677	84
Germany	2	D	21	DE1	23	1.79677	89
Germany	2	D	21	DE1	23	1.79677	89
Germany	2	D	21	DE1	23	1.79677	86
Germany	2	D	21	DE1	23	1.79677	81
Germany	2	D	22	FR2	NA	1.60494	95
Germany	2	D	22	FR2	NA	1.60494	84
Germany	2	D	22	FR2	NA	1.60494	89
Germany	2	D	22	FR2	NA	1.60494	89
Germany	2	D	23	LT2	32	1.57273	84
Germany	2	D	23	LT2	32	1.57273	86
Germany	2	D	23	LT2	32	1.57273	81
Germany	2	D	23	LT2	32	1.57273	81
Germany	2	D	23	LT2	32	1.57273	89
Germany	2	D	23	LT2	32	1.57273	81
Germany	2	D	23	LT2	32	1.57273	84
Germany	2	D	23	LT2	32	1.57273	81
Germany	2	D	23	LT2	32	1.57273	89
Germany	2	D	23	LT2	32	1.57273	81
Germany	2	D	23	LT2	32	1.57273	77
Germany	2	D	23	LT2	32	1.57273	81
Germany	2	D	25	DE1	12	1.3494	84
Germany	2	D	26	ES2	12	1.94245	77
Germany	2	D	29	LT2	34	1.5	86
Germany	2	D	29	LT2	34	1.5	89
Germany	2	D	29	LT2	34	1.5	93
Germany	2	D	29	LT2	34	1.5	81
Germany	2	D	29	LT2	34	1.5	81
Germany	2	D	29	LT2	34	1.5	79
Germany	2	D	30	LT2	28	2.01928	84
Germany	2	D	30	LT2	28	2.01928	74
Germany	2	D	30	LT2	28	2.01928	79
Germany	2	D	30	LT2	28	2.01928	79
Germany	2	D	31	IT1	NA	1.4	93
Germany	2	D	31	IT1	NA	1.4	93
Germany	2	D	31	IT1	NA	1.4	93
Germany	2	D	31	IT1	NA	1.4	81
Germany	2	D	31	IT1	NA	1.4	93
Germany	2	D	33	DE1	1	1.94937	84
Germany	2	D	33	DE1	1	1.94937	84
Germany	2	D	33	DE1	1	1.94937	79
Germany	2	D	33	DE1	1	1.94937	81
Germany	2	D	33	DE1	1	1.94937	89
Germany	2	D	33	DE1	1	1.94937	77
Germany	2	D	33	DE1	1	1.94937	81
Germany	2	D	33	DE1	1	1.94937	84
Germany	2	D	33	DE1	1	1.94937	81
Germany	2	D	33	DE1	1	1.94937	74
Germany	2	D	34	ES2	24	1.22696	93
Germany	2	E	18	ES2.17	NA	0.916667	84
Germany	2	E	19	LT2	36	0.747514	77
Germany	2	E	19	LT2	36	0.747514	84
Germany	2	E	19	LT2	36	0.747514	NA
Germany	2	E	19	LT2	36	0.747514	77
Germany	2	E	19	LT2	36	0.747514	81
Germany	2	E	19	LT2	36	0.747514	81
Germany	2	E	19	LT2	36	0.747514	84
Germany	2	E	20	IT1	NA	1.4	89
Germany	2	E	20	IT1	NA	1.4	84
Germany	2	E	20	IT1	NA	1.4	89
Germany	2	E	20	IT1	NA	1.4	89
Germany	2	E	20	IT1	NA	1.4	89
Germany	2	E	21	GB1	NA	0.840336	89
Germany	2	E	22	LT2	19	2.9675	81
Germany	2	E	22	LT2	19	2.9675	79
Germany	2	E	22	LT2	19	2.9675	81
Germany	2	E	22	LT2	19	2.9675	81
Germany	2	E	22	LT2	19	2.9675	81
Germany	2	E	22	LT2	19	2.9675	84
Germany	2	E	25	LT2	21	0.658015	81
Germany	2	E	25	LT2	21	0.658015	81
Germany	2	E	25	LT2	21	0.658015	81
Germany	2	E	25	LT2	21	0.658015	74
Germany	2	E	26	DE1	24	1.5192	77
Germany	2	E	26	DE1	24	1.5192	81
Germany	2	E	26	DE1	24	1.5192	81
Germany	2	E	26	DE1	24	1.5192	74
Germany	2	E	26	DE1	24	1.5192	84
Germany	2	E	26	DE1	24	1.5192	84
Germany	2	E	28	CH1	NA	1.125	89
Germany	2	E	29	DE1	17	1.825	81
Germany	2	E	29	DE1	17	1.825	81
Germany	2	E	29	DE1	17	1.825	84
Germany	2	E	29	DE1	17	1.825	81
Germany	2	E	29	DE1	17	1.825	84
Germany	2	E	30	DE1	4	1.12143	77
Germany	2	E	34	FR2	NA	1.60494	77
Germany	2	E	34	FR2	NA	1.60494	84
Germany	2	E	34	FR2	NA	1.60494	89
Germany	3	A	35	DE1	17	1.825	86
Germany	3	A	35	DE1	17	1.825	84
Germany	3	A	35	DE1	17	1.825	NA
Germany	3	A	37	LT2	32	1.57273	84
Germany	3	A	37	LT2	32	1.57273	89
Germany	3	A	37	LT2	32	1.57273	84
Germany	3	A	37	LT2	32	1.57273	83
Germany	3	A	37	LT2	32	1.57273	NA
Germany	3	A	37	LT2	32	1.57273	79
Germany	3	A	37	LT2	32	1.57273	84
Germany	3	A	37	LT2	32	1.57273	91
Germany	3	A	37	LT2	32	1.57273	89
Germany	3	A	40	LT2	26	2.13387	93
Germany	3	A	40	LT2	26	2.13387	93
Germany	3	A	41	LT1	NA	1.13043	89
Germany	3	A	41	LT1	NA	1.13043	81
Germany	3	A	41	LT1	NA	1.13043	81
Germany	3	A	41	LT1	NA	1.13043	89
Germany	3	A	41	LT1	NA	1.13043	86
Germany	3	A	41	LT1	NA	1.13043	93
Germany	3	A	41	LT1	NA	1.13043	86
Germany	3	A	43	FR2	NA	1.60494	89
Germany	3	A	45	DE1	22	1.3686	84
Germany	3	A	46	LT1	NA	1.13043	84
Germany	3	A	46	LT1	NA	1.13043	81
Germany	3	A	46	LT1	NA	1.13043	86
Germany	3	A	48	LT2	36	0.747514	84
Germany	3	B	35	GB1	NA	0.840336	86
Germany	3	B	35	GB1	NA	0.840336	89
Germany	3	B	36	CH1	NA	1.125	91
Germany	3	B	39	LT2	34	1.5	86
Germany	3	B	39	LT2	34	1.5	84
Germany	3	B	40	FR2	NA	1.60494	84
Germany	3	B	43	DE1	19	2.20779	81
Germany	3	B	47	LT2	19	2.9675	91
Germany	3	B	47	LT2	19	2.9675	84
Germany	3	B	47	LT2	19	2.9675	81
Germany	3	B	48	FR1	NA	1.23457	84
Germany	3	C	35	ES2	13	1.32844	84
Germany	3	C	35	ES2	13	1.32844	84
Germany	3	C	36	DE1	20	1.53372	84
Germany	3	C	36	DE1	20	1.53372	84
Germany	3	C	36	DE1	20	1.53372	84
Germany	3	C	36	DE1	20	1.53372	81
Germany	3	C	36	DE1	20	1.53372	84
Germany	3	C	37	GB1	NA	0.840336	81
Germany	3	C	37	GB1	NA	0.840336	93
Germany	3	C	37	GB1	NA	0.840336	89
Germany	3	C	37	GB1	NA	0.840336	84
Germany	3	C	41	DE1	1	1.94937	77
Germany	3	C	41	DE1	1	1.94937	77
Germany	3	C	41	DE1	1	1.94937	84
Germany	3	C	43	LT2	30	3.48	84
Germany	3	C	43	LT2	30	3.48	86
Germany	3	C	43	LT2	30	3.48	NA
Germany	3	C	43	LT2	30	3.48	84
Germany	3	C	43	LT2	30	3.48	84
Germany	3	C	45	LT2	8	1.61038	89
Germany	3	C	45	LT2	8	1.61038	84
Germany	3	C	45	LT2	8	1.61038	86
Germany	3	C	45	LT2	8	1.61038	81
Germany	3	C	46	ES2	22	1.39714	81
Germany	3	C	49	FR2	NA	1.60494	84
Germany	3	C	49	FR2	NA	1.60494	84
Germany	3	C	49	FR2	NA	1.60494	84
Germany	3	C	50	LT2	33	1.24375	89
Germany	3	C	50	LT2	33	1.24375	84
Germany	3	C	50	LT2	33	1.24375	84
Germany	3	D	37	DE1	26	1.61456	81
Germany	3	D	37	DE1	26	1.61456	81
Germany	3	D	37	DE1	26	1.61456	84
Germany	3	D	37	DE1	26	1.61456	84
Germany	3	D	37	DE1	26	1.61456	81
Germany	3	D	37	DE1	26	1.61456	81
Germany	3	D	37	DE1	26	1.61456	74
Germany	3	D	37	DE1	26	1.61456	81
Germany	3	D	37	DE1	26	1.61456	84
Germany	3	D	37	DE1	26	1.61456	74
Germany	3	D	38	IT2	NA	1.1	84
Germany	3	D	38	IT2	NA	1.1	84
Germany	3	D	38	IT2	NA	1.1	81
Germany	3	D	38	IT2	NA	1.1	77
Germany	3	D	39	DE1	2	1.68019	81
Germany	3	D	39	DE1	2	1.68019	84
Germany	3	D	39	DE1	2	1.68019	84
Germany	3	D	39	DE1	2	1.68019	81
Germany	3	D	40	ES1	NA	1.52174	81
Germany	3	D	40	ES1	NA	1.52174	81
Germany	3	D	41	LT2	24	1.7618	91
Germany	3	D	41	LT2	24	1.7618	84
Germany	3	D	41	LT2	24	1.7618	81
Germany	3	D	41	LT2	24	1.7618	91
Germany	3	D	41	LT2	24	1.7618	81
Germany	3	D	41	LT2	24	1.7618	NA
Germany	3	D	41	LT2	24	1.7618	81
Germany	3	D	41	LT2	24	1.7618	81
Germany	3	D	44	DE1	24	1.5192	81
Germany	3	D	44	DE1	24	1.5192	84
Germany	3	D	44	DE1	24	1.5192	74
Germany	3	D	44	DE1	24	1.5192	77
Germany	3	D	44	DE1	24	1.5192	74
Germany	3	D	44	DE1	24	1.5192	86
Germany	3	D	44	DE1	24	1.5192	81
Germany	3	D	44	DE1	24	1.5192	81
Germany	3	D	44	DE1	24	1.5192	81
Germany	3	D	44	DE1	24	1.5192	81
Germany	3	D	45	GB1	NA	0.840336	86
Germany	3	D	45	GB1	NA	0.840336	84
Germany	3	D	45	GB1	NA	0.840336	89
Germany	3	D	45	GB1	NA	0.840336	84
Germany	3	D	45	GB1	NA	0.840336	84
Germany	3	D	46	IT1	NA	1.4	89
Germany	3	D	46	IT1	NA	1.4	89
Germany	3	D	46	IT1	NA	1.4	91
Germany	3	D	46	IT1	NA	1.4	91
Germany	3	D	47	ES2	9	1.46875	91
Germany	3	D	47	ES2	9	1.46875	89
Germany	3	D	47	ES2	9	1.46875	84
Germany	3	D	47	ES2	9	1.46875	84
Germany	3	D	47	ES2	9	1.46875	81
Germany	3	D	48	ES2	11	1.25812	89
Germany	3	D	49	LT2	6	1.09048	84
Germany	3	D	49	LT2	6	1.09048	84
Germany	3	D	49	LT2	6	1.09048	81
Germany	3	D	49	LT2	6	1.09048	81
Germany	3	D	49	LT2	6	1.09048	84
Germany	3	D	49	LT2	6	1.09048	84
Germany	3	D	49	LT2	6	1.09048	81
Germany	3	D	50	LT2	35	2.22254	84
Germany	3	D	50	LT2	35	2.22254	74
Germany	3	D	50	LT2	35	2.22254	74
Germany	3	D	50	LT2	35	2.22254	84
Germany	3	D	50	LT2	35	2.22254	74
Germany	3	D	50	LT2	35	2.22254	89
Germany	3	D	50	LT2	35	2.22254	84
Germany	3	D	50	LT2	35	2.22254	89
Germany	3	D	50	LT2	35	2.22254	89
Germany	3	D	50	LT2	35	2.22254	89
Germany	3	D	51	LT2	29	1.44832	84
Germany	3	E	35	LT2	27	2.12674	81
Germany	3	E	35	LT2	27	2.12674	84
Germany	3	E	35	LT2	27	2.12674	84
Germany	3	E	35	LT2	27	2.12674	84
Germany	3	E	35	LT2	27	2.12674	84
Germany	3	E	36	LT2	3	1.08855	77
Germany	3	E	36	LT2	3	1.08855	81
Germany	3	E	36	LT2	3	1.08855	81
Germany	3	E	36	LT2	3	1.08855	84
Germany	3	E	36	LT2	3	1.08855	74
Germany	3	E	36	LT2	3	1.08855	79
Germany	3	E	36	LT2	3	1.08855	79
Germany	3	E	38	ES2	19	0.654088	77
Germany	3	E	39	IT2	NA	1.1	81
Germany	3	E	39	IT2	NA	1.1	79
Germany	3	E	39	IT2	NA	1.1	84
Germany	3	E	39	IT2	NA	1.1	84
Germany	3	E	40	ES2	23	1.53978	81
Germany	3	E	40	ES2	23	1.53978	81
Germany	3	E	40	ES2	23	1.53978	84
Germany	3	E	40	ES2	23	1.53978	84
Germany	3	E	40	ES2	23	1.53978	84
Germany	3	E	41	FR1	NA	1.23457	84
Germany	3	E	41	FR1	NA	1.23457	84
Germany	3	E	41	FR1	NA	1.23457	81
Germany	3	E	41	FR1	NA	1.23457	84
Germany	3	E	41	FR1	NA	1.23457	84
Germany	3	E	41	FR1	NA	1.23457	84
Germany	3	E	41	FR1	NA	1.23457	89
Germany	3	E	41	FR1	NA	1.23457	89
Germany	3	E	41	FR1	NA	1.23457	89
Germany	3	E	41	FR1	NA	1.23457	89
Germany	3	E	42	LT1	NA	1.13043	84
Germany	3	E	42	LT1	NA	1.13043	89
Germany	3	E	42	LT1	NA	1.13043	89
Germany	3	E	42	LT1	NA	1.13043	81
Germany	3	E	42	LT1	NA	1.13043	84
Germany	3	E	42	LT1	NA	1.13043	84
Germany	3	E	42	LT1	NA	1.13043	81
Germany	3	E	42	LT1	NA	1.13043	86
Germany	3	E	42	LT1	NA	1.13043	81
Germany	3	E	42	LT1	NA	1.13043	84
Germany	3	E	42	LT1	NA	1.13043	86
Germany	3	E	42	LT1	NA	1.13043	84
Germany	3	E	42	LT1	NA	1.13043	93
Germany	3	E	42	LT1	NA	1.13043	91
Germany	3	E	44	LT2	1	1.10225	89
Germany	3	E	44	LT2	1	1.10225	91
Germany	3	E	44	LT2	1	1.10225	81
Germany	3	E	44	LT2	1	1.10225	89
Germany	3	E	44	LT2	1	1.10225	84
Germany	3	E	44	LT2	1	1.10225	86
Germany	3	E	44	LT2	1	1.10225	74
Germany	3	E	44	LT2	1	1.10225	81
Germany	3	E	44	LT2	1	1.10225	86
Germany	3	E	44	LT2	1	1.10225	81
Germany	3	E	44	LT2	1	1.10225	84
Germany	3	E	45	ES2.17	NA	0.916667	89
Germany	3	E	45	ES2.17	NA	0.916667	89
Germany	3	E	45	ES2.17	NA	0.916667	89
Germany	3	E	45	ES2.17	NA	0.916667	91
Germany	3	E	46	LT2	28	2.01928	84
Germany	3	E	46	LT2	28	2.01928	89
Germany	3	E	46	LT2	28	2.01928	89
Germany	3	E	46	LT2	28	2.01928	89
Germany	3	E	46	LT2	28	2.01928	81
Germany	3	E	46	LT2	28	2.01928	81
Germany	3	E	46	LT2	28	2.01928	89
Germany	3	E	46	LT2	28	2.01928	89
Germany	3	E	46	LT2	28	2.01928	81
Germany	3	E	46	LT2	28	2.01928	81
Germany	3	E	47	DE1	15	1.91059	79
Germany	3	E	47	DE1	15	1.91059	84
Germany	3	E	47	DE1	15	1.91059	89
Germany	3	E	47	DE1	15	1.91059	74
Germany	3	E	47	DE1	15	1.91059	89
Germany	3	E	47	DE1	15	1.91059	86
Germany	3	E	47	DE1	15	1.91059	89
Germany	3	E	47	DE1	15	1.91059	89
Germany	3	E	47	DE1	15	1.91059	74
Germany	3	E	47	DE1	15	1.91059	86
Germany	3	E	47	DE1	15	1.91059	74
Germany	3	E	47	DE1	15	1.91059	81
Germany	3	E	47	DE1	15	1.91059	84
Germany	3	E	47	DE1	15	1.91059	84
Germany	3	E	47	DE1	15	1.91059	81
Germany	3	E	47	DE1	15	1.91059	79
Germany	3	E	48	DE1	12	1.3494	81
Germany	3	E	48	DE1	12	1.3494	84
Germany	3	E	49	ES2	M7	1.02468	79
Germany	3	E	49	ES2	M7	1.02468	89
Germany	3	E	49	ES2	M7	1.02468	79
Germany	3	E	49	ES2	M7	1.02468	86
Germany	3	E	49	ES2	M7	1.02468	84
Germany	3	E	50	DE1	25	1.46869	84
Germany	3	E	50	DE1	25	1.46869	74
Germany	3	E	50	DE1	25	1.46869	77
Germany	3	E	50	DE1	25	1.46869	81
Germany	3	E	50	DE1	25	1.46869	84
Germany	3	E	50	DE1	25	1.46869	89
Germany	3	E	50	DE1	25	1.46869	84
Germany	3	E	50	DE1	25	1.46869	89
Germany	3	E	50	DE1	25	1.46869	81
Germany	3	E	50	DE1	25	1.46869	84
Germany	3	E	50	DE1	25	1.46869	95
Germany	3	E	51	IT1	NA	1.4	77
